# Supplementary material for: InPACT: a computational method for accurate characterization of intronic polyadenylation from RNA sequencing data
Source: Nat Commun. 2024 Mar 22;15:2583. doi: 10.1038/s41467-024-46875-8 (PMC10960005; doi:10.1038/s41467-024-46875-8)
Supplement: Supplementary file 3 — Supplementary Data 1 [file 41467_2024_46875_MOESM3_ESM.xlsx]

## Sheet: Supplementary Data 1
Supplementary Data 1. Collection of sequencing datasets used in this study.
Accession	Sample	Data type
GSE56010	HEK293T cells	RNA-seq
GSE73136	HEK293T cells	Ribo-seq
GSE37037	HEK293T cells	A-seq
GSE52527	HEK293T cells	3P-seq
GSE193200	HeLa cells (control and U1 AMO)	RNA-seq
GSE49712	MAQC brain and UHR	RNA-seq
GSE30198	MAQC brain and UHR	PolyA-seq
GSE167486	Human small airway epithelial cells	RNA-seq, Iso-seq
GSE118165	Human monocytes (untreated and LPS-activated)	RNA-seq
E-MTAB-9801	Human fetal bone marrow	Smart-seq2
