# Supplementary material for: InPACT: a computational method for accurate characterization of intronic polyadenylation from RNA sequencing data
Source: Nat Commun. 2024 Mar 22;15:2583. doi: 10.1038/s41467-024-46875-8 (PMC10960005; doi:10.1038/s41467-024-46875-8)
Supplement: Supplementary file 4 — Supplementary Data 2 [file 41467_2024_46875_MOESM4_ESM.xlsx]

## Sheet: Supplementary Data 2
Supplementary Data 2. Candidate IPA sites for experimental validation in HEK293 cells.
IPA event	InPACT	IPAFinder	APAIQ	Size of PCR product
ATPAF1|chr1:46652391:-	√		√	214
SARS1|chr1:109217519:+	√		√	120
PCGF5|chr10:91227941:+	√	√	√	566
PPP2R5C|chr14:101767048:+	√		√	395
CHRNA5|chr15:78592879:+	√		√	266
ZNF771|chr16:30414553:+	√			273
TERF2|chr16:69362853:-	√			638
PIGL|chr17:16218210:+	√		√	532
MMD|chr17:55419609:-	√			83
CEP89|chr19:32968916:-	√			343
ZNF749|chr19:57438456:+	√		√	409
PHF20|chr20:35775050:+	√		√	615
CSNK1E|chr22:38296206:-	√			596
LRRC61|chr7:150332702:+	√		√	387
THOC2|chrX:123601880:-	√		√	597
