# Supplementary material for: InPACT: a computational method for accurate characterization of intronic polyadenylation from RNA sequencing data
Source: Nat Commun. 2024 Mar 22;15:2583. doi: 10.1038/s41467-024-46875-8 (PMC10960005; doi:10.1038/s41467-024-46875-8)
Supplement: Supplementary file 5 — Supplementary Data 3 [file 41467_2024_46875_MOESM5_ESM.xlsx]

## Sheet: Supplementary Data 3
Supplementary Data 3. Differential IPA events between untreated and LPS-activated human monocytes.
IPA event	Type	Intronic terminal exon	Control	LPS	Log2FC	FDR
TMCO3|chr13:113498667:+	Composite	chr13:113498522-113498667	0.843306	0.0237467	-5.15026	0
CA5B|chrX:15763325:+	Skipped	chrX:15762781-15763325	0.416976	0.0154137	-4.75768	3.24932e-05
ABRAXAS1|chr4:83483990:-	Skipped	chr4:83483990-83484166	0.217738	0.00840195	-4.69573	0.000358353
EML4|chr2:42257448:+	Skipped	chr2:42257285-42257448	0.615863	0.0239203	-4.6863	0
ALPK1|chr4:112324923:+	Skipped	chr4:112324669-112324923	0.746846	0.0301337	-4.63136	1.27338e-05
CHIC2|chr4:54060008:-	Skipped	chr4:54060008-54060271	0.351077	0.0146781	-4.58004	0.000111877
RNF41|chr12:56210038:-	Composite	chr12:56210038-56210296	0.475455	0.0207396	-4.51885	0
ZNF264|chr19:57194945:+	Skipped	chr19:57194769-57194945	0.454057	0.0207426	-4.4522	0
STK4|chr20:45011660:+	Skipped	chr20:45011534-45011660	0.512984	0.0237937	-4.43026	7.03557e-05
TNIP3|chr4:121159350:-	Composite	chr4:121159350-121161135	0.942342	0.0446803	-4.39854	0
KDM2A|chr11:67149407:+	Skipped	chr11:67149055-67149407	0.643702	0.0341628	-4.23589	0
MLXIP|chr12:122132716:+	Composite	chr12:122132384-122132716	0.626993	0.0345217	-4.18288	0
IL17RA|chr22:17097504:+	Skipped	chr22:17097164-17097504	0.314155	0.0177533	-4.14532	0.00211331
HEXA|chr15:72345233:-	Composite	chr15:72345233-72345445	0.449355	0.0264613	-4.0859	0
KLHL28|chr14:44937692:-	Skipped	chr14:44937692-44937812	0.41496	0.0262292	-3.98372	0
SRSF11|chr1:70217732:+	Skipped	chr1:70217548-70217732	0.479758	0.0348521	-3.78299	0.000153085
ZNF169|chr9:94295837:+	Skipped	chr9:94295633-94295837	0.669506	0.048976	-3.77295	0
ZNF852|chr3:44505841:-	Skipped	chr3:44505841-44506926	0.784328	0.057413	-3.77201	0
RBL1|chr20:37095092:-	Skipped	chr20:37095092-37095239	0.738592	0.0548059	-3.75237	0
HIP1|chr7:75733082:-	Skipped	chr7:75733082-75733800	0.367615	0.0287371	-3.67721	0.00105323
AKAP13|chr15:85415840:+	Skipped	chr15:85415112-85415840	0.358974	0.0294919	-3.60549	4.14656e-05
ELMO1|chr7:37428687:-	Skipped	chr7:37428687-37429756	0.538736	0.0442862	-3.60465	2.80662e-05
PCYT1A|chr3:196241666:-	Composite	chr3:196241666-196241947	0.428353	0.0354258	-3.59593	0
GAS7|chr17:10018313:-	Composite	chr17:10018313-10019776	0.826889	0.0717099	-3.52745	0
ST8SIA4|chr5:100849062:-	Skipped	chr5:100849062-100849457	0.837482	0.0734491	-3.51124	0
SLC35A3|chr1:100017013:+	Skipped	chr1:100016807-100017013	0.48702	0.04596	-3.40553	0.0361592
GBP2|chr1:89116801:-	Composite	chr1:89116801-89116991	0.480676	0.0459904	-3.38566	0
NCOA2|chr8:70131168:-	Composite	chr8:70131168-70131836	0.54958	0.0555094	-3.30752	0
RALA|chr7:39632381:+	Skipped	chr7:39631896-39632381	0.692103	0.0703487	-3.29839	0
NAA25|chr12:112078335:-	Skipped	chr12:112078335-112078541	0.430763	0.0452795	-3.24997	7.93506e-05
CLOCK|chr4:55446724:-	Composite	chr4:55446724-55448778	0.277151	0.0297488	-3.21977	6.82281e-07
CDC40|chr6:110219647:+	Composite	chr6:110219480-110219647	0.247395	0.0280143	-3.14258	0.00442571
RC3H2|chr9:122890173:-	Composite	chr9:122890173-122890311	0.930233	0.110037	-3.0796	0
IL1B|chr2:112831583:-	Composite	chr2:112831583-112832661	0.282624	0.0340054	-3.05505	0
SEC23IP|chr10:119904624:+	Composite	chr10:119904278-119904624	0.730966	0.0895403	-3.0292	0
PSMD12|chr17:67359932:-	Composite	chr17:67359932-67361094	0.227146	0.0279743	-3.02145	0.00028601
DENND6A|chr3:57679338:-	Skipped	chr3:57679338-57679725	0.458306	0.056543	-3.01889	0
ARMH3|chr10:102029452:-	Composite	chr10:102029452-102029637	0.816726	0.101921	-3.0024	9.5266e-06
ZMYM5|chr13:19851070:-	Composite	chr13:19851070-19851354	0.485472	0.0612454	-2.98671	0.000125266
ZNF778|chr16:89218363:+	Skipped	chr16:89218242-89218363	0.906516	0.116224	-2.96342	0
DPP8|chr15:65511855:-	Skipped	chr15:65511855-65512108	0.340891	0.0437729	-2.9612	0.0171613
FAR1|chr11:13697316:+	Composite	chr11:13694955-13697316	0.309313	0.0405682	-2.93065	0.00854028
GNPTAB|chr12:101756217:-	Skipped	chr12:101756217-101756566	0.502417	0.0668118	-2.91071	0
GRSF1|chr4:70831795:-	Composite	chr4:70831795-70832306	0.885501	0.123834	-2.83809	0
HMGB1|chr13:30462014:-	Composite	chr13:30462014-30462537	0.4071	0.0593582	-2.77786	0
TET2|chr4:105218491:+	Skipped	chr4:105218126-105218491	0.427902	0.0636444	-2.74918	0.0128906
SCAF4|chr21:31699960:-	Composite	chr21:31699960-31700994	0.80426	0.11987	-2.74619	0
RAB5A|chr3:19954524:+	Skipped	chr3:19954414-19954524	0.68722	0.102802	-2.7409	0
UBE2J1|chr6:89334803:-	Composite	chr6:89334803-89335301	0.412319	0.061986	-2.73375	0
PRKAG2|chr7:151836970:-	Skipped	chr7:151836970-151837495	0.55114	0.0853799	-2.69045	0.0265648
TMEM138|chr11:61364875:+	Composite	chr11:61364519-61364875	0.3373	0.0544865	-2.63006	0.03308
CA5B|chrX:15768768:+	Skipped	chrX:15768643-15768768	0.45396	0.0736465	-2.62388	0.000862755
WBP4|chr13:41064414:+	Composite	chr13:41062717-41064414	0.485698	0.0798185	-2.60526	0
BCL11A|chr2:60525195:-	Skipped	chr2:60525195-60525548	0.744676	0.124519	-2.58024	0
STX7|chr6:132507303:-	Skipped	chr6:132507303-132507781	0.405297	0.0694245	-2.54546	0
ETV3|chr1:157131397:-	Skipped	chr1:157131397-157132462	0.526709	0.0933299	-2.49659	0
PLEKHM3|chr2:207867724:-	Skipped	chr2:207867724-207868942	0.558319	0.100223	-2.47787	0
METTL22|chr16:8645799:+	Composite	chr16:8644726-8645799	0.410268	0.0742273	-2.46654	0
KMT2E|chr7:105067097:+	Composite	chr7:105066808-105067097	0.461684	0.0837694	-2.46241	0.00472789
FCN1|chr9:134911646:-	Composite	chr9:134911646-134912485	0.580113	0.109382	-2.40696	0
IDO1|chr8:39917008:+	Skipped	chr8:39915637-39917008	0.537417	0.101481	-2.40483	0
HDAC9|chr7:18328120:+	Skipped	chr7:18327449-18328120	0.790501	0.160028	-2.30444	3.63046e-08
COMMD2|chr3:149751522:-	Composite	chr3:149751522-149752209	0.375873	0.0779432	-2.26975	0
TMEM165|chr4:55412026:+	Composite	chr4:55411840-55412026	0.408811	0.0869211	-2.23365	0.00948823
PLD1|chr3:171801970:-	Skipped	chr3:171801970-171802070	0.76039	0.169218	-2.16785	0
ANKLE2|chr12:132754288:-	Composite	chr12:132754288-132754674	0.581546	0.131423	-2.14567	0.0057007
MAPK1IP1L|chr14:55058491:+	Skipped	chr14:55058017-55058491	0.214599	0.0492248	-2.12419	0
CELF2|chr10:11210948:+	Skipped	chr10:11210671-11210948	0.606847	0.14212	-2.09422	0.00095879
ZNF333|chr19:14693812:+	Composite	chr19:14693495-14693812	0.74716	0.178397	-2.06633	0.0481129
ATXN3|chr14:92092183:-	Composite	chr14:92092183-92093251	0.749238	0.180201	-2.05582	0
ATXN1|chr6:16485710:-	Composite	chr6:16485710-16485971	0.57784	0.142589	-2.01881	0.0210546
PSMB4|chr1:151400738:+	Composite	chr1:151400589-151400738	0.213841	0.0534052	-2.00149	0
SMARCE1|chr17:40629424:-	Skipped	chr17:40629424-40629568	0.671888	0.168642	-1.99425	0.00012923
NR3C1|chr5:143398392:-	Composite	chr5:143398392-143399655	0.873943	0.232354	-1.91122	0
RYBP|chr3:72437672:-	Skipped	chr3:72437672-72439292	0.574117	0.154046	-1.89798	0
NFAT5|chr16:69570333:+	Composite	chr16:69568549-69570333	0.662058	0.183295	-1.85279	0.0422106
LACC1|chr13:43886788:+	Skipped	chr13:43884919-43886788	0.897624	0.26458	-1.76241	0
CBX5|chr12:54273959:-	Skipped	chr12:54273959-54274341	0.851025	0.252035	-1.75557	0
ARID2|chr12:45734394:+	Composite	chr12:45731315-45734394	0.556622	0.168132	-1.7271	0
MGAT4A|chr2:98725858:-	Composite	chr2:98725858-98726238	0.886004	0.268006	-1.72505	0
OLR1|chr12:10168269:-	Composite	chr12:10168269-10169073	0.834321	0.269776	-1.62884	0.00584225
CUL1|chr7:148731569:+	Composite	chr7:148730263-148731569	0.67245	0.220145	-1.61098	0
ASCC2|chr22:29834084:-	Composite	chr22:29834084-29834441	0.938157	0.307739	-1.60812	0
SEL1L|chr14:81531519:-	Skipped	chr14:81531519-81532019	0.401535	0.132084	-1.60407	0.0400525
SLAIN2|chr4:48378283:+	Composite	chr4:48378061-48378283	0.627792	0.207286	-1.59866	0
NDUFA9|chr12:4683213:+	Composite	chr12:4682301-4683213	0.608795	0.201252	-1.59695	0
RAB2A|chr8:60564067:+	Skipped	chr8:60563436-60564067	0.400575	0.133829	-1.58168	0.00652109
PRPF3|chr1:150340967:+	Composite	chr1:150340478-150340967	0.601727	0.208158	-1.53143	0
DNAJC10|chr2:182775638:+	Composite	chr2:182775421-182775638	0.764656	0.270638	-1.49845	0
CYB5R4|chr6:83941678:+	Composite	chr6:83940602-83941678	0.729738	0.263826	-1.46779	0
SDC2|chr8:96539088:+	Skipped	chr8:96537300-96539088	0.649585	0.249166	-1.38241	0
SFT2D1|chr6:166331711:-	Skipped	chr6:166331711-166332045	0.552795	0.229432	-1.26868	0.00473664
KCTD20|chr6:36482407:+	Composite	chr6:36481760-36482407	0.497267	0.21053	-1.23999	0.0364249
DCP2|chr5:112984723:+	Skipped	chr5:112983974-112984723	0.753211	0.330918	-1.18658	0.000373476
ZEB2|chr2:144423715:-	Composite	chr2:144423715-144424795	0.337227	0.153147	-1.1388	0.0395541
MSANTD3|chr9:100443608:+	Composite	chr9:100442357-100443608	0.939448	0.439382	-1.09634	0
CENPC|chr4:67492743:-	Composite	chr4:67492743-67492868	0.902605	0.428491	-1.07483	0
PEDS1|chr20:50127508:-	Composite	chr20:50127508-50127974	0.96972	0.477633	-1.02167	0
ZC3H13|chr13:46001007:-	Skipped	chr13:46001007-46001460	0.795889	0.393318	-1.01687	0
EPC1|chr10:32345113:-	Skipped	chr10:32345113-32345623	0.865572	0.429659	-1.01046	0
TIPARP|chr3:156699200:+	Composite	chr3:156696026-156699200	0.456301	0.917273	1.00737	0
IRF8|chr16:85910367:+	Skipped	chr16:85909484-85910367	0.43377	0.879632	1.01997	0
AKAP13|chr15:85647965:+	Composite	chr15:85645955-85647965	0.264966	0.558426	1.07556	0.0096455
SUB1|chr5:32595017:+	Skipped	chr5:32594571-32595017	0.334864	0.713316	1.09097	0
CMTM6|chr3:32487003:-	Composite	chr3:32487003-32487937	0.307852	0.698803	1.18265	0
LYPLA1|chr8:54081266:-	Skipped	chr8:54081266-54082023	0.345854	0.807891	1.224	0
CORO1C|chr12:108676346:-	Composite	chr12:108676346-108678271	0.31629	0.748414	1.24259	0
NAPG|chr18:10532654:+	Composite	chr18:10530838-10532654	0.268312	0.645306	1.26607	0.0159555
ZRSR2|chrX:15801947:+	Skipped	chrX:15800209-15801947	0.2626	0.632628	1.26849	0
HDAC9|chr7:18502561:+	Skipped	chr7:18502353-18502561	0.177796	0.435243	1.2916	0.0306112
HEATR6|chr17:60074184:-	Composite	chr17:60074184-60076129	0.339459	0.832758	1.29466	0
SMG7|chr1:183516490:+	Composite	chr1:183515992-183516490	0.369682	0.910069	1.29969	0
GRK3|chr22:25717869:+	Skipped	chr22:25716008-25717869	0.280834	0.699473	1.31655	0
NIN|chr14:50734068:-	Composite	chr14:50734068-50735515	0.337994	0.858656	1.34508	8.75453e-05
EML4|chr2:42281379:+	Composite	chr2:42280974-42281379	0.384137	0.97608	1.34538	0
SYF2|chr1:25228332:-	Composite	chr1:25228332-25228997	0.145362	0.374114	1.36383	0
GPBP1L1|chr1:45672058:-	Skipped	chr1:45672058-45672322	0.275725	0.725377	1.3955	0.00488146
PARP8|chr5:50762712:+	Composite	chr5:50761899-50762712	0.30283	0.810086	1.41957	0
KDM2A|chr11:67208061:+	Composite	chr11:67207689-67208061	0.356298	0.965837	1.4387	0
MYO1F|chr19:8540346:-	Skipped	chr19:8540346-8540704	0.230559	0.631128	1.4528	0.0220138
NCOA6|chr20:34746063:-	Composite	chr20:34746063-34746806	0.279739	0.78932	1.49653	0.00144578
DHRS3|chr1:12606659:-	Skipped	chr1:12606659-12606853	0.269549	0.761515	1.49832	0
SDHD|chr11:112093605:+	Composite	chr11:112093210-112093605	0.171258	0.485343	1.50283	0
NAA25|chr12:112051891:-	Composite	chr12:112051891-112053557	0.282264	0.811225	1.52306	0.000110555
ZNF169|chr9:94261767:+	Skipped	chr9:94261236-94261767	0.330494	0.951024	1.52486	0
ANAPC5|chr12:121335144:-	Composite	chr12:121335144-121335532	0.330165	0.971275	1.55669	2.53545e-08
CMTR2|chr16:71287269:-	Composite	chr16:71287269-71288877	0.313938	0.932244	1.57023	0
DPP8|chr15:65507045:-	Composite	chr15:65507045-65507242	0.233751	0.705048	1.59275	0.0116667
ALPK1|chr4:112414793:+	Skipped	chr4:112414265-112414793	0.169144	0.512428	1.5991	0.032031
HCLS1|chr3:121644557:-	Composite	chr3:121644557-121644817	0.267707	0.821268	1.6172	0
CELF2|chr10:11262654:+	Composite	chr10:11257873-11262654	0.177882	0.548165	1.62369	0.0100523
SLC17A5|chr6:73643468:-	Skipped	chr6:73643468-73644264	0.303943	0.973261	1.67903	1.66426e-07
HSF1|chr8:144293238:+	Skipped	chr8:144292483-144293238	0.264196	0.847918	1.68232	0
ATG7|chr3:11478580:+	Skipped	chr3:11477134-11478580	0.20746	0.674828	1.70169	0.00333052
TMEM9B|chr11:8952444:-	Composite	chr11:8952444-8953202	0.141706	0.461882	1.70463	0.0278636
PDCD6IP|chr3:33856329:+	Composite	chr3:33855261-33856329	0.207319	0.677455	1.70827	0.000519904
SETD2|chr3:47041932:-	Composite	chr3:47041932-47042560	0.240579	0.788408	1.71243	0
CLOCK|chr4:55436905:-	Composite	chr4:55436905-55438281	0.21364	0.702051	1.7164	9.35175e-11
PLIN2|chr9:19116967:-	Composite	chr9:19116967-19118320	0.137241	0.463279	1.75517	0.0151682
AKR1A1|chr1:45567860:+	Composite	chr1:45567021-45567860	0.232628	0.791851	1.7672	0
PLD1|chr3:171651170:-	Skipped	chr3:171651170-171654293	0.23961	0.830782	1.79378	0
UBE2D4|chr7:43947657:+	Skipped	chr7:43947159-43947657	0.194361	0.683706	1.81464	0
XRCC5|chr2:216142082:+	Composite	chr2:216141320-216142082	0.193443	0.70582	1.86739	0
CD300E|chr17:74614644:-	Skipped	chr17:74614644-74615047	0.150386	0.552607	1.87758	0
BABAM2|chr2:27996891:+	Skipped	chr2:27995601-27996891	0.159533	0.58984	1.88647	0.0213591
CREB1|chr2:207579212:+	Composite	chr2:207577656-207579212	0.234005	0.869138	1.89305	0
C9orf78|chr9:129830668:-	Composite	chr9:129830668-129830870	0.121859	0.459961	1.9163	0
ARMC8|chr3:138215631:+	Skipped	chr3:138215238-138215631	0.19072	0.722411	1.92137	0.00394494
HK3|chr5:176895239:-	Composite	chr5:176895239-176896063	0.241402	0.919768	1.92983	0
MYCBP2|chr13:77089669:-	Composite	chr13:77089669-77090105	0.105655	0.410322	1.95739	0
GLIPR2|chr9:36156243:+	Skipped	chr9:36155785-36156243	0.111452	0.43622	1.96864	8.97198e-05
ZC2HC1A|chr8:78679255:+	Composite	chr8:78678680-78679255	0.203421	0.810079	1.99359	0.000116916
MX2|chr21:41387469:+	Skipped	chr21:41387126-41387469	0.126177	0.506415	2.00488	0.0233428
RAB2A|chr8:60596775:+	Composite	chr8:60591970-60596775	0.0700732	0.294294	2.07033	0.00428837
KANSL2|chr12:48664746:-	Skipped	chr12:48664746-48665119	0.190149	0.801867	2.07623	0
MRPS21|chr1:150294905:+	Composite	chr1:150294450-150294905	0.0945123	0.400518	2.08329	0.0290702
KYNU|chr2:142929152:+	Composite	chr2:142927742-142929152	0.0665583	0.288253	2.11464	0.00611512
RANBP9|chr6:13632119:-	Composite	chr6:13632119-13632369	0.203183	0.89005	2.1311	0
AGTPBP1|chr9:85671255:-	Composite	chr9:85671255-85672549	0.1551	0.68934	2.15201	0.0137313
PECAM1|chr17:64377472:-	Composite	chr17:64377472-64377823	0.202736	0.912405	2.17007	0
VNN2|chr6:132753189:-	Skipped	chr6:132753189-132753949	0.128818	0.60706	2.23651	8.54449e-08
HCK|chr20:32068405:+	Skipped	chr20:32067977-32068405	0.194054	0.918476	2.24279	1.92057e-07
PSMD13|chr11:248251:+	Composite	chr11:247449-248251	0.145916	0.704659	2.27179	0
ARMH3|chr10:101871401:-	Skipped	chr10:101871401-101871990	0.106737	0.526322	2.30188	0.0362983
PHYKPL|chr5:178230932:-	Composite	chr5:178230932-178231404	0.150992	0.750273	2.31294	0
PLPBP|chr8:37768398:+	Skipped	chr8:37767827-37768398	0.0739114	0.367565	2.31413	0.0445734
SPAG7|chr17:4965853:-	Skipped	chr17:4965853-4966319	0.0859315	0.435589	2.34171	0
ASRGL1|chr11:62338796:+	Composite	chr11:62338168-62338796	0.171088	0.878403	2.36015	0
LAPTM5|chr1:30750330:-	Skipped	chr1:30750330-30750459	0.0955048	0.499668	2.38732	0
MBTPS1|chr16:84085981:-	Composite	chr16:84085981-84087357	0.0778818	0.422828	2.44071	0
ALPK1|chr4:112383353:+	Composite	chr4:112382553-112383353	0.0840097	0.457438	2.44495	0.0293479
CDA|chr1:20594643:+	Skipped	chr1:20593597-20594643	0.127512	0.723412	2.50418	0
MNDA|chr1:158834624:+	Skipped	chr1:158834254-158834624	0.146238	0.870787	2.574	0
RPP38|chr10:15102726:+	Composite	chr10:15102337-15102726	0.0884166	0.527637	2.57716	0.00366442
TBXAS1|chr7:139947577:+	Skipped	chr7:139945085-139947577	0.0754075	0.460125	2.60924	0.000632415
CYBA|chr16:88648919:-	Skipped	chr16:88648919-88649883	0.0708194	0.455385	2.68487	0
ZNF644|chr1:91020668:-	Skipped	chr1:91020668-91021201	0.0885149	0.576205	2.70259	0.00243197
PLBD1|chr12:14535893:-	Composite	chr12:14535893-14536569	0.082396	0.546336	2.72914	0
PPP1R7|chr2:241154041:+	Composite	chr2:241153605-241154041	0.0975338	0.646929	2.72963	0.0012581
HNRNPK|chr9:83970938:-	Composite	chr9:83970938-83971272	0.0846934	0.604634	2.83574	7.66455e-05
NSUN3|chr3:94064868:+	Composite	chr3:94064547-94064868	0.0809592	0.586709	2.85738	0.0003431
NDUFA11|chr19:5902139:-	Skipped	chr19:5902139-5902639	0.0271682	0.198471	2.86894	0
ARPP19|chr15:52563594:-	Composite	chr15:52563594-52564189	0.0462379	0.338724	2.87296	0.00516492
CD74|chr5:150403415:-	Composite	chr5:150403415-150404679	0.0205648	0.150655	2.873	0
TIMMDC1|chr3:119515045:+	Composite	chr3:119513720-119515045	0.0478466	0.365637	2.93392	0
COTL1|chr16:84616014:-	Skipped	chr16:84616014-84616475	0.0756693	0.591912	2.9676	0
DPYD|chr1:97691191:-	Composite	chr1:97691191-97691716	0.108169	0.851645	2.97697	0
GOSR1|chr17:30487536:+	Skipped	chr17:30487304-30487536	0.0554308	0.472373	3.09117	2.87637e-05
BLVRA|chr7:43760253:+	Composite	chr7:43760111-43760253	0.0823958	0.704803	3.09658	0
SELENOS|chr15:101274787:-	Composite	chr15:101274787-101275254	0.0358696	0.310162	3.11219	0
SMARCE1|chr17:40635477:-	Composite	chr17:40635477-40635930	0.0817362	0.710398	3.11958	3.05252e-08
ELMO1|chr7:37327642:-	Skipped	chr7:37327642-37327820	0.0721832	0.628212	3.12152	1.0932e-05
TMBIM6|chr12:49759079:+	Composite	chr12:49758763-49759079	0.0299965	0.273711	3.18979	0
ATXN1|chr6:16657458:-	Composite	chr6:16657458-16657775	0.0604074	0.61965	3.35866	0.000133232
TM9SF2|chr13:99541502:+	Composite	chr13:99540794-99541502	0.0430547	0.451188	3.38949	0.000597444
NAA20|chr20:20033100:+	Composite	chr20:20032654-20033100	0.023494	0.257796	3.45587	0.00117629
ARHGAP24|chr4:85722422:+	Composite	chr4:85721973-85722422	0.0492143	0.560155	3.50868	4.32704e-05
HDAC9|chr7:18545913:+	Skipped	chr7:18544881-18545913	0.0317038	0.404729	3.67423	5.18396e-05
ARPC1B|chr7:99386106:+	Composite	chr7:99385779-99386106	0.0526323	0.684089	3.70016	0
TMOD3|chr15:51897488:+	Composite	chr15:51896527-51897488	0.0454589	0.5941	3.70807	0
MICOS10|chr1:19598145:+	Skipped	chr1:19597834-19598145	0.0197713	0.269314	3.76781	0
TNIP3|chr4:121135392:-	Skipped	chr4:121135392-121136685	0.057658	0.95532	4.05039	0
CPQ|chr8:96880689:+	Composite	chr8:96880006-96880689	0.0329085	0.650619	4.30528	0
PLSCR1|chr3:146521355:-	Composite	chr3:146521355-146521543	0.0208421	0.434693	4.38242	4.44133e-12
* DRIMSeq employs a statistical test (two-sided) based on the Dirichlet-multinomial distribution to estimate the P-value
