# Supplementary material for: InPACT: a computational method for accurate characterization of intronic polyadenylation from RNA sequencing data
Source: Nat Commun. 2024 Mar 22;15:2583. doi: 10.1038/s41467-024-46875-8 (PMC10960005; doi:10.1038/s41467-024-46875-8)
Supplement: Supplementary file 6 — Supplementary Data 4 [file 41467_2024_46875_MOESM6_ESM.xlsx]

## Sheet: Supplementary Data 4
Supplementary Data 4. Novel IPA sites identified in human FBM scRNA-seq data by InPACT.
IPA event	Type	Intronic terminal exon	B cell	Basophil	DC1	DC2	Eosinophil	HSC	Mast cell	Monocyte	Myelocyte	PMN	Promyelocyte	pDC
TTLL10|chr1:1188989:+	Skipped	chr1:1188818-1188989	0	1	0	0	0	0	1	0	0	0	0	0
CDK11A|chr1:1718800:-	Composite	chr1:1718800-1719455	1	1	1	1	1	1	1	1	1	1	1	1
GNB1|chr1:1813138:-	Composite	chr1:1813138-1815862	1	1	1	1	1	1	1	1	1	1	1	1
WRAP73|chr1:3647042:-	Composite	chr1:3647042-3647560	0	0	0	0	0	1	0	0	1	1	0	1
CLSTN1|chr1:9740222:-	Composite	chr1:9740222-9741256	1	1	1	1	1	1	1	0	1	1	1	1
CLSTN1|chr1:9754250:-	Composite	chr1:9754250-9755309	1	1	1	1	1	1	1	1	1	1	1	1
NMNAT1|chr1:9949816:+	Skipped	chr1:9949638-9949816	1	0	0	0	0	1	1	0	0	0	0	0
PGD|chr1:10414319:+	Composite	chr1:10413062-10414319	1	1	1	1	1	1	1	1	1	1	1	1
DFFA|chr1:10467496:-	Composite	chr1:10467496-10469338	1	1	1	1	1	1	1	1	1	1	1	1
MTOR|chr1:11236673:-	Composite	chr1:11236673-11238048	1	1	1	1	1	1	1	0	1	1	0	1
CLCN6|chr1:11829439:+	Composite	chr1:11829196-11829439	1	0	1	0	0	1	1	1	1	1	1	1
PLOD1|chr1:11948760:+	Composite	chr1:11947976-11948760	1	1	0	0	1	1	1	0	1	1	1	1
VPS13D|chr1:12270002:+	Composite	chr1:12268706-12270002	1	1	1	0	1	1	0	1	1	1	0	1
PRDM2|chr1:13716574:+	Composite	chr1:13715541-13716574	1	1	1	1	1	1	1	1	1	1	1	1
PRDM2|chr1:13789736:+	Composite	chr1:13786515-13789736	0	0	0	0	0	1	0	0	1	0	0	0
CASP9|chr1:15501758:-	Composite	chr1:15501758-15504758	1	1	0	0	0	1	1	1	1	1	0	0
NBPF1|chr1:16602402:-	Skipped	chr1:16602402-16603324	1	0	1	1	1	1	1	1	1	1	1	1
TMCO4|chr1:19778561:-	Composite	chr1:19778561-19780766	0	0	0	1	0	1	0	1	0	0	0	1
PLA2G2D|chr1:20115140:-	Composite	chr1:20115140-20115613	0	0	0	0	0	0	0	0	0	0	0	1
PLA2G2C|chr1:20184275:-	Skipped	chr1:20184275-20184624	1	0	0	0	0	0	1	1	0	0	0	0
HP1BP3|chr1:20777447:-	Composite	chr1:20777447-20779911	1	1	1	1	1	1	1	1	1	1	1	1
EIF4G3|chr1:20818708:-	Composite	chr1:20818708-20825198	1	1	1	1	1	1	1	1	1	1	1	1
ECE1|chr1:21225677:-	Composite	chr1:21225677-21227226	1	0	1	0	1	1	1	1	1	1	1	1
NBPF3|chr1:21457105:+	Skipped	chr1:21454856-21457105	1	0	1	1	1	1	1	1	1	1	1	1
CDC42|chr1:22077182:+	Composite	chr1:22074094-22077182	1	1	1	1	1	1	1	1	1	1	1	1
HNRNPR|chr1:23324698:-	Composite	chr1:23324698-23333631	1	1	1	1	1	1	1	1	1	1	1	1
HMGCL|chr1:23808724:-	Composite	chr1:23808724-23810799	1	1	1	1	1	1	1	1	1	1	1	1
IFNLR1|chr1:24168735:-	Composite	chr1:24168735-24169601	1	1	1	1	1	1	1	1	1	1	1	1
NIPAL3|chr1:24451901:+	Composite	chr1:24449481-24451901	0	0	0	0	1	0	0	0	1	1	1	0
RSRP1|chr1:25293359:-	Skipped	chr1:25293359-25294740	1	1	1	0	1	1	1	1	0	1	1	0
TMEM50A|chr1:25354657:+	Composite	chr1:25352882-25354657	1	1	0	0	1	1	1	1	1	1	1	0
DHDDS|chr1:26458775:+	Composite	chr1:26457791-26458775	1	0	1	0	1	0	1	1	1	1	0	0
RPS6KA1|chr1:26548913:+	Composite	chr1:26547189-26548913	1	1	1	1	0	1	1	0	1	1	1	1
STX12|chr1:27811047:+	Composite	chr1:27810246-27811047	0	0	1	1	0	0	0	0	0	0	0	0
PPP1R8|chr1:27847586:+	Composite	chr1:27847028-27847586	1	1	1	1	1	1	1	1	1	1	1	1
EYA3|chr1:28008094:-	Composite	chr1:28008094-28011086	1	1	1	1	1	1	1	1	1	1	1	1
PTAFR|chr1:28167621:-	Composite	chr1:28167621-28172527	1	1	1	1	1	1	1	1	1	1	1	1
PHACTR4|chr1:28395822:+	Composite	chr1:28392842-28395822	1	1	1	1	1	1	1	1	1	1	1	1
RCC1|chr1:28510890:+	Composite	chr1:28508830-28510890	1	1	1	1	1	1	1	1	1	1	1	1
RCC1|chr1:28530184:+	Composite	chr1:28529858-28530184	1	1	0	1	1	1	0	0	0	0	0	0
GMEB1|chr1:28703696:+	Composite	chr1:28702438-28703696	1	1	1	1	1	1	1	1	1	1	1	1
EPB41|chr1:29039668:+	Composite	chr1:29039254-29039668	1	0	0	0	1	0	1	0	1	1	0	0
EPB41|chr1:29053463:+	Composite	chr1:29053107-29053463	0	0	1	1	0	0	1	0	1	1	1	1
PUM1|chr1:30961355:-	Composite	chr1:30961355-30964910	1	1	1	1	1	1	1	1	1	1	1	1
TMEM39B|chr1:32078337:+	Composite	chr1:32077164-32078337	0	0	0	0	0	0	0	1	1	1	1	0
BSDC1|chr1:32375515:-	Composite	chr1:32375515-32376741	1	1	1	0	1	1	1	1	1	0	1	1
YARS1|chr1:32785547:-	Composite	chr1:32785547-32786447	1	1	1	1	1	1	1	1	1	1	1	1
ZMYM4|chr1:35372256:+	Composite	chr1:35370372-35372256	1	1	1	1	1	1	1	1	1	1	1	1
PSMB2|chr1:35630389:-	Composite	chr1:35630389-35631344	0	0	0	1	1	0	0	0	1	0	0	1
AGO1|chr1:35910097:+	Composite	chr1:35906935-35910097	1	1	1	1	1	1	1	1	1	1	1	1
AGO3|chr1:35977370:+	Skipped	chr1:35975973-35977370	1	1	1	1	1	1	1	1	1	1	1	1
AGO3|chr1:36035886:+	Composite	chr1:36034174-36035886	1	1	1	1	1	1	1	1	1	1	1	1
STK40|chr1:36345973:-	Composite	chr1:36345973-36348815	1	1	1	1	1	1	1	1	1	1	1	1
MEAF6|chr1:37501416:-	Composite	chr1:37501416-37501996	1	1	1	1	1	1	1	1	1	1	1	1
MEAF6|chr1:37508256:-	Composite	chr1:37508256-37509323	1	0	0	1	0	0	1	0	0	1	1	0
MTF1|chr1:37856000:-	Composite	chr1:37856000-37857709	1	1	1	1	1	1	1	1	1	1	1	1
MACF1|chr1:39256960:+	Composite	chr1:39254298-39256960	0	1	0	0	0	1	1	1	0	0	0	1
MACF1|chr1:39303707:+	Composite	chr1:39302924-39303707	0	1	1	0	1	1	1	0	1	1	0	0
MACF1|chr1:39349146:+	Composite	chr1:39346977-39349146	0	0	1	0	1	1	1	1	1	1	1	1
RLF|chr1:40207002:+	Composite	chr1:40202412-40207002	1	1	1	1	1	1	1	1	1	1	1	1
NFYC|chr1:40759251:+	Composite	chr1:40758121-40759251	0	0	1	1	1	0	1	0	1	1	0	0
ERMAP|chr1:42817808:+	Skipped	chr1:42817534-42817808	0	0	1	0	1	1	0	0	0	0	0	0
TIE1|chr1:43315291:+	Skipped	chr1:43314383-43315291	1	1	1	1	1	1	1	1	1	1	1	1
KDM4A|chr1:43676326:+	Composite	chr1:43671505-43676326	1	1	1	1	1	1	1	1	1	1	1	1
ARMH1|chr1:44689218:+	Skipped	chr1:44689109-44689218	1	0	0	0	0	0	0	0	0	0	0	0
GPBP1L1|chr1:45637523:-	Composite	chr1:45637523-45640403	1	1	1	1	1	1	1	1	1	1	1	1
IPP|chr1:45698292:-	Composite	chr1:45698292-45700190	0	0	0	0	0	0	0	1	0	0	0	0
STIL|chr1:47292024:-	Composite	chr1:47292024-47293544	1	0	0	0	1	0	0	0	1	0	0	0
AGBL4|chr1:49244694:-	Composite	chr1:49244694-49245864	0	0	0	0	0	1	0	1	0	0	0	1
FAF1|chr1:50575586:-	Composite	chr1:50575586-50582699	1	1	1	1	1	1	1	1	1	1	1	1
EPS15|chr1:51431043:-	Composite	chr1:51431043-51440432	1	1	1	1	1	1	1	1	1	1	1	1
OSBPL9|chr1:51775442:+	Composite	chr1:51772605-51775442	0	0	1	0	0	0	1	1	0	1	1	1
TUT4|chr1:52431478:-	Composite	chr1:52431478-52435465	1	0	1	0	1	1	1	0	1	1	1	1
TUT4|chr1:52485787:-	Composite	chr1:52485787-52489035	0	0	0	0	1	0	1	0	1	1	0	1
ZYG11B|chr1:52771942:+	Composite	chr1:52771020-52771942	0	0	0	1	0	0	0	0	0	0	1	0
SCP2|chr1:52957477:+	Composite	chr1:52954740-52957477	1	1	1	1	1	1	1	1	1	1	1	1
NDC1|chr1:53793565:-	Composite	chr1:53793565-53796804	1	0	0	1	1	1	1	0	1	1	1	0
NDC1|chr1:53798533:-	Composite	chr1:53798533-53800848	1	1	1	1	1	1	1	1	1	1	1	0
ACOT11|chr1:54599201:+	Composite	chr1:54597259-54599201	1	1	1	1	1	1	1	1	1	1	1	1
ACOT11|chr1:54611425:+	Composite	chr1:54608957-54611425	1	1	0	0	1	0	1	0	1	1	1	0
DAB1|chr1:58277019:-	Skipped	chr1:58277019-58277672	1	1	1	1	1	1	1	1	1	1	1	1
DAB1|chr1:58415377:-	Skipped	chr1:58415377-58415485	0	1	0	0	1	0	0	0	0	0	1	0
OMA1|chr1:58530181:-	Skipped	chr1:58530181-58530320	0	0	1	0	0	0	0	1	0	0	1	1
MYSM1|chr1:58675153:-	Composite	chr1:58675153-58675580	0	1	1	1	1	0	0	1	1	0	1	0
ITGB3BP|chr1:63455702:-	Skipped	chr1:63455702-63458373	0	1	0	0	1	1	1	0	1	1	0	1
PGM1|chr1:63636174:+	Composite	chr1:63634829-63636174	1	0	0	0	0	0	1	0	1	1	1	0
CACHD1|chr1:64605479:+	Composite	chr1:64602806-64605479	1	1	1	1	1	1	1	1	1	1	1	1
RAVER2|chr1:64784420:+	Composite	chr1:64781380-64784420	1	1	1	1	1	1	1	1	1	1	1	1
JAK1|chr1:64874358:-	Skipped	chr1:64874358-64876473	0	1	1	0	1	0	1	0	0	0	1	0
LEPR|chr1:65494188:+	Skipped	chr1:65493867-65494188	0	1	0	1	0	0	1	0	1	1	0	1
PDE4B|chr1:66262228:+	Composite	chr1:66257793-66262228	0	0	0	0	0	0	0	0	0	0	1	1
MIER1|chr1:66977828:+	Composite	chr1:66976595-66977828	0	0	0	1	1	0	1	1	1	1	1	1
ANKRD13C|chr1:70319674:-	Skipped	chr1:70319674-70322990	1	1	1	1	1	1	1	1	1	1	1	0
SLC44A5|chr1:75210219:-	Composite	chr1:75210219-75211552	0	0	1	0	0	0	1	1	0	0	0	0
SLC44A5|chr1:75242398:-	Composite	chr1:75242398-75243011	0	0	0	0	0	1	1	0	0	0	0	0
ACADM|chr1:75741730:+	Composite	chr1:75739980-75741730	0	1	1	1	1	1	0	0	1	0	1	1
ST6GALNAC3|chr1:76324873:+	Skipped	chr1:76322886-76324873	1	0	0	0	0	0	0	1	0	1	0	0
ST6GALNAC3|chr1:76421122:+	Composite	chr1:76412008-76421122	1	1	1	1	1	1	1	1	1	1	1	1
USP33|chr1:77723828:-	Composite	chr1:77723828-77725762	1	0	1	1	1	1	1	1	1	1	1	1
MIGA1|chr1:77804625:+	Composite	chr1:77803270-77804625	0	0	0	0	1	0	1	0	1	1	1	0
ADGRL2|chr1:81957202:+	Composite	chr1:81955877-81957202	1	0	0	0	0	0	0	0	0	0	0	0
CTBS|chr1:84558583:-	Composite	chr1:84558583-84563418	1	1	1	1	1	1	1	1	1	1	1	1
ODF2L|chr1:86349086:-	Composite	chr1:86349086-86352208	0	0	0	0	1	0	0	0	0	0	1	0
SH3GLB1|chr1:86720029:+	Composite	chr1:86719507-86720029	1	1	1	1	1	1	1	1	1	1	1	1
LMO4|chr1:87334004:+	Composite	chr1:87332013-87334004	1	1	0	0	1	1	1	1	1	1	0	0
PKN2|chr1:88826148:+	Composite	chr1:88824310-88826148	0	0	1	1	1	0	1	1	1	1	1	0
GBP1|chr1:89062495:-	Composite	chr1:89062495-89063253	0	0	0	0	0	0	0	0	0	0	0	1
LRRC8C|chr1:89692850:+	Composite	chr1:89686470-89692850	1	0	1	0	1	1	1	1	1	1	1	1
GLMN|chr1:92257316:-	Composite	chr1:92257316-92262926	1	1	1	1	1	1	1	1	1	1	1	1
EVI5|chr1:92665252:-	Composite	chr1:92665252-92665992	0	0	1	0	0	0	1	0	1	1	0	1
DIPK1A|chr1:92833652:-	Composite	chr1:92833652-92844195	1	1	1	1	1	1	1	1	1	1	1	1
MTF2|chr1:93114208:+	Composite	chr1:93110545-93114208	1	0	1	1	1	0	1	1	1	0	1	1
MTF2|chr1:93128594:+	Composite	chr1:93127232-93128594	1	1	1	1	1	1	1	1	1	1	1	1
GCLM|chr1:93897504:-	Composite	chr1:93897504-93897898	0	0	0	0	1	0	1	0	1	0	0	0
ARHGAP29|chr1:94229221:-	Composite	chr1:94229221-94231643	0	0	0	0	0	1	1	0	0	0	0	0
CNN3|chr1:94902611:-	Composite	chr1:94902611-94903188	0	0	0	0	0	1	0	0	0	0	0	0
DPYD|chr1:97096102:-	Composite	chr1:97096102-97098632	1	0	1	1	1	1	1	1	1	1	1	1
DPYD|chr1:97587403:-	Composite	chr1:97587403-97593387	1	1	1	1	1	1	1	1	1	1	1	1
DPYD|chr1:97729508:-	Skipped	chr1:97729508-97732470	0	0	1	1	1	0	1	1	1	1	1	1
DPYD|chr1:97822407:-	Composite	chr1:97822407-97828196	1	1	1	1	1	1	1	1	1	1	1	1
FRRS1|chr1:99734660:-	Composite	chr1:99734660-99738268	1	1	1	1	1	1	1	1	1	1	1	1
DBT|chr1:100199512:-	Skipped	chr1:100199512-100200381	1	1	1	1	1	1	1	1	1	1	1	1
RTCA|chr1:100278803:+	Composite	chr1:100277258-100278803	0	0	0	1	1	0	1	0	0	0	0	1
CDC14A|chr1:100357563:+	Composite	chr1:100353762-100357563	1	1	1	1	1	1	1	1	1	1	1	1
CDC14A|chr1:100456264:+	Composite	chr1:100455405-100456264	0	1	1	0	1	0	1	1	0	0	0	1
CDC14A|chr1:100500789:+	Composite	chr1:100498929-100500789	1	1	1	1	1	1	1	1	1	1	1	1
SLC30A7|chr1:100916703:+	Composite	chr1:100913663-100916703	1	0	1	1	1	0	1	0	1	1	0	0
DPH5|chr1:100999871:-	Composite	chr1:100999871-101001587	1	0	0	0	1	1	1	0	1	1	1	0
VAV3|chr1:107762257:-	Composite	chr1:107762257-107765175	0	0	1	0	0	0	0	0	1	1	0	0
SLC25A24|chr1:108195168:-	Skipped	chr1:108195168-108195992	1	0	1	1	0	1	1	0	0	1	0	0
FAM102B|chr1:108615804:+	Composite	chr1:108612178-108615804	1	0	0	0	1	1	1	0	0	1	0	0
GPSM2|chr1:108877766:+	Skipped	chr1:108877531-108877766	0	0	0	0	0	0	0	0	1	0	0	0
AHCYL1|chr1:110012717:+	Composite	chr1:110012362-110012717	0	0	0	0	0	0	1	0	0	0	0	0
STRIP1|chr1:110046525:+	Composite	chr1:110045015-110046525	1	0	1	1	1	1	1	1	1	1	1	1
DDX20|chr1:111764133:+	Composite	chr1:111762906-111764133	1	1	1	1	1	1	1	1	1	1	1	1
ST7L|chr1:112554725:-	Composite	chr1:112554725-112556018	1	1	1	1	1	1	1	1	1	1	1	1
ST7L|chr1:112571863:-	Skipped	chr1:112571863-112572446	1	0	1	0	1	1	1	1	1	1	0	0
CAPZA1|chr1:112655207:+	Composite	chr1:112654465-112655207	1	1	1	1	1	1	1	1	1	1	1	1
MOV10|chr1:112696061:+	Composite	chr1:112695416-112696061	0	0	1	0	1	0	1	0	0	1	0	0
LRIG2|chr1:113113227:+	Composite	chr1:113112479-113113227	0	1	1	0	0	0	1	0	1	0	1	1
HIPK1|chr1:113944165:+	Composite	chr1:113940382-113944165	1	1	1	1	1	1	1	1	1	1	1	1
TRIM33|chr1:114401025:-	Composite	chr1:114401025-114401463	1	1	1	1	1	1	1	1	1	1	1	1
BCAS2|chr1:114573166:-	Composite	chr1:114573166-114575751	0	1	1	0	1	1	1	1	1	1	1	0
CD58|chr1:116519650:-	Composite	chr1:116519650-116521983	1	1	1	1	1	1	1	1	1	1	1	1
TTF2|chr1:117061960:+	Composite	chr1:117060455-117061960	0	1	1	0	1	1	1	0	1	1	1	1
MAN1A2|chr1:117421535:+	Composite	chr1:117420569-117421535	1	1	1	0	1	1	1	1	1	1	0	1
MAN1A2|chr1:117445399:+	Skipped	chr1:117443336-117445399	0	0	1	0	1	0	1	0	0	1	0	0
WDR3|chr1:117957689:+	Composite	chr1:117957068-117957689	1	1	1	1	1	1	1	1	1	0	1	1
NOTCH2|chr1:120003996:-	Composite	chr1:120003996-120005588	1	1	1	1	1	1	1	1	1	1	1	1
NBPF8|chr1:120448692:+	Skipped	chr1:120447842-120448692	1	1	1	1	1	1	1	1	1	1	1	1
NBPF26|chr1:120840229:+	Skipped	chr1:120839741-120840229	1	1	1	1	1	1	1	1	1	1	1	1
SRGAP2C|chr1:121328924:+	Composite	chr1:121324478-121328924	1	1	1	1	1	1	1	1	1	1	1	1
SRGAP2C|chr1:121379497:+	Skipped	chr1:121379245-121379497	0	0	1	1	0	0	0	0	1	1	0	1
RNF115|chr1:145781861:-	Composite	chr1:145781861-145784596	1	1	1	1	1	1	1	1	1	1	1	1
PEX11B|chr1:145915616:-	Composite	chr1:145915616-145917018	1	1	1	1	1	1	1	1	1	1	1	0
NBPF12|chr1:146992594:+	Skipped	chr1:146992047-146992594	1	1	1	1	1	1	1	1	1	1	1	1
CHD1L|chr1:147175829:+	Composite	chr1:147174424-147175829	1	1	0	0	1	1	1	0	1	0	1	0
CHD1L|chr1:147283077:+	Composite	chr1:147280026-147283077	1	0	1	0	0	1	0	1	0	0	1	1
GPR89B|chr1:147986880:+	Composite	chr1:147986199-147986880	0	0	0	1	1	1	0	0	0	0	0	0
NBPF19|chr1:149533808:+	Composite	chr1:149533227-149533808	1	1	1	1	1	1	1	1	1	1	1	1
VPS45|chr1:150101589:+	Skipped	chr1:150098850-150101589	1	1	1	1	1	1	1	1	1	1	1	1
VPS45|chr1:150111986:+	Composite	chr1:150110496-150111986	0	0	0	0	1	0	1	1	0	0	0	0
MRPS21|chr1:150294924:+	Composite	chr1:150294335-150294924	1	1	1	0	1	1	1	1	1	1	1	1
GOLPH3L|chr1:150660806:-	Composite	chr1:150660806-150661928	1	1	1	1	1	1	1	1	1	1	1	1
SETDB1|chr1:150953867:+	Composite	chr1:150951365-150953867	1	1	1	1	1	1	1	1	1	1	1	1
BNIPL|chr1:151043325:+	Composite	chr1:151042956-151043325	0	0	0	0	1	0	0	0	0	0	0	0
BNIPL|chr1:151045413:+	Composite	chr1:151043596-151045413	1	1	1	1	1	1	1	1	1	1	1	1
PIP5K1A|chr1:151225761:+	Composite	chr1:151224371-151225761	0	0	1	1	1	1	1	1	1	0	0	1
C1orf43|chr1:154212963:-	Composite	chr1:154212963-154213946	1	0	1	1	1	1	1	1	1	1	1	1
ASH1L|chr1:155359276:-	Composite	chr1:155359276-155360409	1	1	1	1	1	1	1	1	1	1	1	1
DAP3|chr1:155709689:+	Composite	chr1:155709033-155709689	0	0	0	0	0	0	0	0	1	0	1	1
DAP3|chr1:155722266:+	Composite	chr1:155721517-155722266	0	0	0	0	0	0	1	1	0	0	0	0
DAP3|chr1:155737785:+	Composite	chr1:155736946-155737785	1	0	1	0	0	0	0	0	1	0	0	1
GON4L|chr1:155782114:-	Composite	chr1:155782114-155784089	1	1	1	1	1	1	1	1	1	1	1	1
GON4L|chr1:155815339:-	Composite	chr1:155815339-155815900	1	1	1	1	1	1	1	1	1	1	1	1
KHDC4|chr1:155923216:-	Composite	chr1:155923216-155923687	1	0	1	1	1	1	0	0	1	0	1	0
KHDC4|chr1:155924376:-	Composite	chr1:155924376-155925843	1	1	1	1	1	1	1	1	1	1	1	1
LMNA|chr1:156132501:+	Composite	chr1:156130617-156132501	1	1	1	1	1	1	1	1	1	1	1	1
CCT3|chr1:156332474:-	Skipped	chr1:156332474-156333284	1	1	1	1	1	1	1	1	1	1	1	1
MNDA|chr1:158835437:+	Skipped	chr1:158834254-158835437	1	1	1	1	1	1	1	1	1	1	1	0
PYHIN1|chr1:158940769:+	Skipped	chr1:158939403-158940769	1	1	1	1	1	1	1	1	1	1	1	1
DCAF8|chr1:160237694:-	Composite	chr1:160237694-160238747	0	0	1	0	1	1	1	0	1	0	0	0
LY9|chr1:160800688:+	Composite	chr1:160799753-160800688	0	0	1	1	0	0	0	0	0	0	0	1
CD244|chr1:160835103:-	Composite	chr1:160835103-160836254	0	0	0	0	1	1	0	1	1	1	0	0
ATF6|chr1:161917773:+	Composite	chr1:161912296-161917773	1	1	1	1	1	1	1	1	1	1	1	1
RGS5|chr1:163303176:-	Skipped	chr1:163303176-163305313	0	0	0	0	0	1	1	1	0	1	1	0
TMCO1|chr1:165740369:-	Composite	chr1:165740369-165743311	1	0	0	0	1	1	1	0	1	1	1	0
POU2F1|chr1:167377440:+	Composite	chr1:167376029-167377440	1	0	1	0	1	1	1	1	1	1	0	0
MPC2|chr1:167920729:-	Composite	chr1:167920729-167924537	1	1	1	1	1	1	1	1	1	1	1	1
DCAF6|chr1:168038970:+	Composite	chr1:168038371-168038970	1	0	1	0	0	1	1	1	1	1	0	1
NME7|chr1:169287203:-	Composite	chr1:169287203-169287408	0	0	0	0	1	1	0	1	0	0	1	0
SELE|chr1:169728290:-	Composite	chr1:169728290-169729374	0	0	0	0	0	1	0	0	0	0	0	0
KIFAP3|chr1:169991688:-	Composite	chr1:169991688-169992255	0	0	0	1	1	0	0	0	0	0	0	0
VAMP4|chr1:171727580:-	Skipped	chr1:171727580-171728082	1	0	0	0	0	1	1	1	0	0	0	0
RABGAP1L|chr1:174685009:+	Composite	chr1:174683522-174685009	1	0	0	0	1	1	0	0	1	1	1	1
CRYZL2P-SEC16B|chr1:178006138:-	Skipped	chr1:178006138-178008149	0	1	1	0	1	1	1	1	0	0	1	0
CRYZL2P-SEC16B|chr1:178023552:-	Skipped	chr1:178023552-178025962	1	1	1	0	1	1	1	1	1	1	1	0
RALGPS2|chr1:178823993:+	Composite	chr1:178821612-178823993	1	0	1	1	0	0	0	1	1	1	1	1
TOR3A|chr1:179086702:+	Composite	chr1:179085628-179086702	1	1	1	1	1	1	1	1	1	1	1	1
QSOX1|chr1:180168638:+	Composite	chr1:180166491-180168638	0	0	1	0	0	1	0	1	1	1	1	0
XPR1|chr1:180817118:+	Composite	chr1:180811407-180817118	1	1	1	0	1	1	1	1	1	1	1	1
MR1|chr1:181053417:+	Composite	chr1:181052235-181053417	1	1	1	1	1	1	1	1	1	1	1	1
RNASEL|chr1:182578122:-	Skipped	chr1:182578122-182580007	1	1	1	1	1	1	1	1	1	1	0	1
SMG7|chr1:183520580:+	Composite	chr1:183517688-183520580	0	0	1	0	0	1	0	0	1	1	0	0
NCF2|chr1:183583216:-	Composite	chr1:183583216-183586977	1	1	1	1	1	1	1	1	1	1	1	1
SWT1|chr1:185169123:+	Composite	chr1:185168340-185169123	1	0	1	0	0	1	0	0	0	0	0	0
SWT1|chr1:185265409:+	Skipped	chr1:185264315-185265409	0	0	0	1	0	1	1	1	1	0	0	0
RO60|chr1:193070144:+	Composite	chr1:193069034-193070144	0	0	0	0	1	0	0	0	0	1	1	1
ZBTB41|chr1:197184976:-	Composite	chr1:197184976-197188439	1	0	1	1	1	1	1	1	1	1	1	1
DENND1B|chr1:197537078:-	Composite	chr1:197537078-197540071	0	0	1	1	1	0	1	0	1	0	1	0
KIF14|chr1:200614840:-	Composite	chr1:200614840-200615609	0	1	0	0	0	0	0	0	1	1	0	1
NAV1|chr1:201795290:+	Composite	chr1:201794466-201795290	1	0	1	1	0	1	1	0	1	0	0	1
PPP1R12B|chr1:202563644:+	Composite	chr1:202562778-202563644	1	0	1	0	1	1	1	1	1	1	0	0
RAB7B|chr1:205983554:-	Skipped	chr1:205983554-205984204	0	1	1	0	1	1	0	0	0	0	1	0
CR1L|chr1:207710689:+	Skipped	chr1:207710382-207710689	0	1	0	0	1	0	0	0	0	1	0	0
CD46|chr1:207792310:+	Composite	chr1:207790253-207792310	1	0	1	0	1	0	0	0	1	1	1	0
RCOR3|chr1:211261201:+	Skipped	chr1:211260929-211261201	0	1	0	0	1	1	1	0	1	1	1	1
RCOR3|chr1:211277132:+	Composite	chr1:211276257-211277132	1	1	1	1	1	1	1	1	1	1	1	1
TRAF5|chr1:211365991:+	Composite	chr1:211365376-211365991	1	1	1	1	1	1	1	1	0	0	0	0
LPGAT1|chr1:211781152:-	Composite	chr1:211781152-211783502	0	0	0	0	1	0	0	0	1	1	0	0
LPGAT1|chr1:211784786:-	Composite	chr1:211784786-211787727	1	1	1	1	1	1	1	1	1	1	1	1
BATF3|chr1:212695671:-	Skipped	chr1:212695671-212695912	0	0	1	0	0	0	0	0	0	0	0	0
TATDN3|chr1:212808348:+	Composite	chr1:212807736-212808348	1	1	1	0	1	1	1	1	1	1	1	1
SPATA45|chr1:212831286:-	Skipped	chr1:212831286-212831471	0	0	0	0	1	0	1	0	0	0	1	1
RPS6KC1|chr1:213264509:+	Composite	chr1:213262721-213264509	1	0	1	0	0	0	1	0	0	0	1	0
PTPN14|chr1:214450816:-	Skipped	chr1:214450816-214451297	1	0	0	0	0	0	0	0	1	0	1	1
GPATCH2|chr1:217491891:-	Skipped	chr1:217491891-217492693	1	0	1	1	1	1	1	0	1	1	0	1
RAB3GAP2|chr1:220160147:-	Composite	chr1:220160147-220162268	0	0	1	0	0	1	1	1	1	1	0	1
MTARC1|chr1:220792691:+	Skipped	chr1:220791796-220792691	1	1	0	0	1	0	0	1	1	1	0	0
MIA3|chr1:222647179:+	Composite	chr1:222645554-222647179	1	1	1	1	1	1	1	1	1	1	0	1
BROX|chr1:222721343:+	Composite	chr1:222719263-222721343	1	0	0	0	1	1	1	1	1	1	0	1
WDR26|chr1:224400060:-	Composite	chr1:224400060-224401069	1	1	1	1	1	1	1	1	1	1	1	1
WDR26|chr1:224410676:-	Composite	chr1:224410676-224411565	1	1	0	1	0	0	0	0	1	1	1	1
SNAP47|chr1:227770739:+	Skipped	chr1:227770571-227770739	1	0	1	1	1	0	1	1	1	0	1	1
NUP133|chr1:229464505:-	Composite	chr1:229464505-229464875	1	0	1	1	1	1	1	1	1	0	0	1
GALNT2|chr1:230092170:+	Skipped	chr1:230091589-230092170	0	0	1	0	0	0	1	1	0	1	0	0
TTC13|chr1:230953486:-	Composite	chr1:230953486-230954403	0	0	0	0	1	0	1	1	1	0	0	0
SPRTN|chr1:231340065:+	Composite	chr1:231339769-231340065	0	0	1	1	0	1	0	1	1	1	0	0
TSNAX|chr1:231532886:+	Skipped	chr1:231531143-231532886	0	1	0	0	1	1	0	0	0	1	0	0
PCNX2|chr1:233214882:-	Composite	chr1:233214882-233217931	0	0	1	1	0	0	0	1	0	0	0	0
ARID4B|chr1:235209550:-	Composite	chr1:235209550-235214026	1	1	1	1	1	1	1	1	1	1	1	1
ARID4B|chr1:235236844:-	Composite	chr1:235236844-235240451	1	1	1	1	1	1	1	1	1	1	1	1
ARID4B|chr1:235241818:-	Composite	chr1:235241818-235246511	1	1	1	1	1	1	1	1	1	1	1	1
TBCE|chr1:235416555:+	Composite	chr1:235414433-235416555	1	0	1	1	1	1	1	0	1	1	1	1
LYST|chr1:235699066:-	Composite	chr1:235699066-235702977	1	1	1	1	1	1	1	1	1	1	1	1
LYST|chr1:235771918:-	Composite	chr1:235771918-235773991	1	0	0	1	1	1	1	1	1	1	1	0
LYST|chr1:235788153:-	Composite	chr1:235788153-235788845	1	0	0	0	1	1	1	1	1	1	1	1
LYST|chr1:235826327:-	Skipped	chr1:235826327-235829039	1	1	0	1	1	1	1	1	1	1	1	1
NID1|chr1:236031108:-	Composite	chr1:236031108-236032652	1	1	1	1	1	1	1	1	1	1	1	1
LGALS8|chr1:236538098:+	Composite	chr1:236537497-236538098	1	0	0	0	0	0	1	1	1	1	0	1
HEATR1|chr1:236570517:-	Composite	chr1:236570517-236571472	0	0	1	0	0	1	1	1	0	0	1	1
CEP170|chr1:243141962:-	Composite	chr1:243141962-243142463	1	1	1	1	1	1	1	1	1	1	1	1
CATSPERE|chr1:244494620:+	Composite	chr1:244490447-244494620	1	1	1	1	1	1	1	1	1	1	1	1
SCCPDH|chr1:246730914:+	Composite	chr1:246726892-246730914	1	1	1	1	1	1	1	1	1	1	1	1
AHCTF1|chr1:246889287:-	Composite	chr1:246889287-246890059	1	0	0	1	1	0	0	0	0	1	1	1
AHCTF1|chr1:246900552:-	Composite	chr1:246900552-246902675	1	0	1	0	0	1	1	0	1	1	0	1
ZNF670|chr1:247039042:-	Composite	chr1:247039042-247039537	1	1	1	1	1	1	1	1	1	1	1	1
NLRP3|chr1:247434913:+	Composite	chr1:247434103-247434913	0	0	1	0	0	0	0	0	1	0	0	0
TASOR2|chr10:5714063:+	Composite	chr10:5712823-5714063	1	0	1	0	0	0	1	0	1	1	1	0
TASOR2|chr10:5762297:+	Composite	chr10:5761290-5762297	1	1	1	1	1	1	1	1	1	1	1	1
CELF2|chr10:11301169:+	Skipped	chr10:11300737-11301169	1	1	1	1	0	0	1	1	1	1	1	1
USP6NL|chr10:11484394:-	Composite	chr10:11484394-11485070	0	0	0	0	1	0	0	0	1	0	0	0
USP6NL|chr10:11495453:-	Composite	chr10:11495453-11501208	1	1	1	1	1	1	1	1	1	1	1	1
USP6NL|chr10:11562962:-	Skipped	chr10:11562962-11565638	1	1	1	1	1	1	1	1	1	1	1	1
ECHDC3|chr10:11757899:+	Composite	chr10:11755408-11757899	1	0	0	1	1	0	0	1	0	0	0	0
UPF2|chr10:11962029:-	Composite	chr10:11962029-11964125	0	0	0	0	0	0	0	0	0	1	0	1
UPF2|chr10:12026204:-	Composite	chr10:12026204-12029524	1	1	1	1	1	1	1	1	1	1	1	1
CDC123|chr10:12247854:+	Composite	chr10:12246149-12247854	1	0	1	0	1	0	1	1	1	1	0	1
PHYH|chr10:13291475:-	Composite	chr10:13291475-13291912	0	0	0	0	1	0	1	0	0	0	0	0
OLAH|chr10:15058666:+	Composite	chr10:15056824-15058666	0	0	0	0	1	0	0	0	0	1	0	0
NMT2|chr10:15128585:-	Composite	chr10:15128585-15130312	1	1	1	1	1	1	1	1	1	1	1	1
ST8SIA6|chr10:17386669:-	Skipped	chr10:17386669-17387100	0	0	0	0	1	0	1	0	0	1	0	0
HACD1|chr10:17615478:-	Skipped	chr10:17615478-17615964	0	0	0	0	1	1	1	1	1	0	0	0
STAM|chr10:17675359:+	Composite	chr10:17672975-17675359	0	1	0	0	1	0	0	1	0	1	1	0
NEBL|chr10:21169088:-	Composite	chr10:21169088-21172477	1	0	0	1	1	1	1	1	1	1	1	1
MLLT10|chr10:21730326:+	Composite	chr10:21727856-21730326	1	0	1	1	1	1	1	1	1	1	1	1
DNAJC1|chr10:21819482:-	Skipped	chr10:21819482-21829193	1	1	1	1	1	1	1	1	1	1	1	1
PIP4K2A|chr10:22546702:-	Composite	chr10:22546702-22550772	1	1	1	1	1	1	1	1	1	1	1	1
ARHGAP21|chr10:24628964:-	Composite	chr10:24628964-24630050	1	1	1	0	1	1	1	1	1	1	1	1
ARHGAP21|chr10:24633869:-	Composite	chr10:24633869-24635103	0	0	0	0	1	0	1	0	0	0	0	0
ARHGAP21|chr10:24667777:-	Composite	chr10:24667777-24670397	0	0	1	0	0	0	0	0	0	1	0	0
PRTFDC1|chr10:24908306:-	Skipped	chr10:24908306-24908685	0	0	0	0	1	1	1	0	0	0	1	0
MYO3A|chr10:26198999:+	Skipped	chr10:26198258-26198999	1	0	0	0	0	0	0	0	1	0	0	0
APBB1IP|chr10:26564834:+	Composite	chr10:26562326-26564834	1	1	1	1	1	1	1	0	1	1	1	1
ANKRD26|chr10:27065841:-	Composite	chr10:27065841-27066548	1	0	1	1	1	1	1	1	0	1	0	1
MTPAP|chr10:30334698:-	Composite	chr10:30334698-30337027	1	0	1	1	1	1	1	1	1	1	1	0
MAP3K8|chr10:30450937:+	Composite	chr10:30450258-30450937	0	1	1	0	0	1	0	1	1	1	1	0
ARHGAP12|chr10:31815716:-	Composite	chr10:31815716-31817886	1	1	1	0	1	1	1	1	1	0	1	1
KIF5B|chr10:32026535:-	Composite	chr10:32026535-32028571	1	1	1	1	1	1	1	1	1	1	1	1
EPC1|chr10:32296905:-	Composite	chr10:32296905-32305931	1	1	1	1	1	1	1	1	1	1	1	1
NRP1|chr10:33201810:-	Composite	chr10:33201810-33202995	0	0	0	0	0	0	0	1	0	0	0	1
NRP1|chr10:33253019:-	Composite	chr10:33253019-33254194	0	0	0	1	0	1	0	0	0	0	0	1
NRP1|chr10:33255443:-	Composite	chr10:33255443-33256471	0	0	0	0	1	1	0	0	0	0	1	1
NRP1|chr10:33328907:-	Composite	chr10:33328907-33330882	1	0	0	0	1	1	0	1	0	0	1	1
PARD3|chr10:34316634:-	Composite	chr10:34316634-34317338	0	0	0	0	1	0	0	0	0	0	0	0
ZNF33B|chr10:42596394:-	Skipped	chr10:42596394-42596676	0	0	1	1	1	0	1	1	1	1	0	1
ZFAND4|chr10:45647425:-	Composite	chr10:45647425-45648534	0	1	1	0	1	0	1	1	0	0	0	0
WASHC2C|chr10:45773915:+	Composite	chr10:45773256-45773915	0	0	1	0	1	1	0	0	0	0	0	0
ERCC6|chr10:49527876:-	Composite	chr10:49527876-49528525	0	0	1	0	0	1	0	0	0	0	0	1
PARG|chr10:49882693:-	Composite	chr10:49882693-49885295	1	1	1	1	1	1	1	1	1	1	1	1
AGAP6|chr10:50000292:+	Composite	chr10:49994395-50000292	1	1	1	1	1	1	1	1	1	1	1	1
SGMS1|chr10:50458340:-	Composite	chr10:50458340-50460814	1	1	1	1	1	1	1	1	1	1	1	1
TFAM|chr10:58388082:+	Composite	chr10:58386220-58388082	1	1	1	0	1	1	1	0	0	1	0	1
CCDC6|chr10:59830506:-	Composite	chr10:59830506-59832653	0	0	1	0	0	1	1	0	0	0	0	1
NRBF2|chr10:63147044:+	Composite	chr10:63146209-63147044	0	0	0	0	1	0	1	0	1	1	0	0
DNAJC12|chr10:67810989:-	Composite	chr10:67810989-67811663	0	0	0	0	0	1	0	0	0	0	0	0
SIRT1|chr10:67889966:+	Composite	chr10:67888882-67889966	0	0	1	1	0	0	0	0	1	0	0	0
HERC4|chr10:67931941:-	Composite	chr10:67931941-67932780	1	1	1	1	1	1	1	1	1	1	1	1
HERC4|chr10:68017649:-	Composite	chr10:68017649-68025676	1	1	1	1	1	1	1	1	1	1	1	1
KIFBP|chr10:69008411:+	Composite	chr10:69005732-69008411	0	0	0	0	1	1	0	0	1	0	1	0
SUPV3L1|chr10:69184256:+	Composite	chr10:69182520-69184256	1	0	1	0	1	1	1	0	0	1	0	0
SAR1A|chr10:70154622:-	Composite	chr10:70154622-70157867	1	0	1	1	1	0	1	1	1	1	1	1
CDH23|chr10:71727085:+	Skipped	chr10:71726371-71727085	0	0	0	0	0	0	0	1	0	0	0	1
PSAP|chr10:71828338:-	Composite	chr10:71828338-71829077	0	0	0	1	0	1	0	1	1	1	0	0
MICU1|chr10:72549046:-	Composite	chr10:72549046-72551341	1	0	1	0	1	1	1	1	1	1	1	0
MICU1|chr10:72565860:-	Composite	chr10:72565860-72566794	0	0	1	0	1	1	0	0	1	1	1	0
MICU1|chr10:72621671:-	Skipped	chr10:72621671-72622231	1	1	1	1	1	1	1	1	1	1	1	1
SEC24C|chr10:73752859:+	Composite	chr10:73751108-73752859	1	0	0	1	1	0	1	0	1	1	1	1
CAMK2G|chr10:73859359:-	Composite	chr10:73859359-73860889	0	0	0	0	1	1	0	1	1	1	0	1
VCL|chr10:74081779:+	Composite	chr10:74074743-74081779	1	0	1	1	1	1	0	1	1	1	1	0
ADK|chr10:74244109:+	Skipped	chr10:74242738-74244109	1	0	0	0	0	0	1	0	0	1	1	0
SAMD8|chr10:75152051:+	Composite	chr10:75150514-75152051	1	1	1	1	1	1	1	1	1	1	1	1
POLR3A|chr10:78011695:-	Composite	chr10:78011695-78013790	1	0	1	0	1	1	1	0	1	1	1	0
ANXA11|chr10:80177151:-	Composite	chr10:80177151-80181455	0	1	1	0	1	0	1	0	1	1	1	1
CCSER2|chr10:84472044:+	Composite	chr10:84470372-84472044	1	1	1	0	0	1	1	0	1	0	0	1
WAPL|chr10:86467051:-	Composite	chr10:86467051-86467506	0	0	1	0	1	1	1	1	1	1	1	0
ATAD1|chr10:87778532:-	Skipped	chr10:87778532-87778731	0	1	1	1	1	1	1	0	1	1	1	0
STAMBPL1|chr10:88914413:+	Composite	chr10:88913101-88914413	0	0	0	0	1	0	0	0	0	0	1	0
KIF20B|chr10:89747067:+	Composite	chr10:89745899-89747067	1	1	1	1	1	1	1	1	1	1	0	1
KIF20B|chr10:89761511:+	Composite	chr10:89760526-89761511	0	0	0	0	1	0	0	0	0	0	0	0
RPP30|chr10:90902760:+	Composite	chr10:90902243-90902760	1	1	1	1	1	1	1	1	1	1	1	1
PCGF5|chr10:91233433:+	Skipped	chr10:91227337-91233433	1	1	1	0	1	1	1	1	1	1	1	1
BTAF1|chr10:92002884:+	Composite	chr10:91997603-92002884	1	1	1	1	1	1	1	1	1	1	1	1
CPEB3|chr10:92177297:-	Composite	chr10:92177297-92181019	1	1	1	0	1	1	1	1	1	1	1	1
IDE|chr10:92480036:-	Skipped	chr10:92480036-92480916	1	0	1	1	1	1	1	1	1	1	1	1
KIF11|chr10:92608960:+	Composite	chr10:92607159-92608960	1	1	1	1	1	1	1	1	1	1	1	1
KIF11|chr10:92617597:+	Composite	chr10:92616737-92617597	0	0	1	1	1	0	0	0	0	0	0	1
KIF11|chr10:92632873:+	Composite	chr10:92632486-92632873	1	0	0	1	1	1	1	0	1	1	1	1
EXOC6|chr10:92954364:+	Composite	chr10:92952276-92954364	1	0	1	0	1	1	1	1	1	1	1	1
SORBS1|chr10:95343272:-	Composite	chr10:95343272-95346452	1	1	1	1	1	1	1	1	1	1	1	1
SORBS1|chr10:95349805:-	Composite	chr10:95349805-95351376	0	0	0	0	1	0	1	0	0	0	0	0
SORBS1|chr10:95376218:-	Composite	chr10:95376218-95381799	1	1	1	1	1	1	1	1	1	1	1	0
TCTN3|chr10:95689988:-	Composite	chr10:95689988-95693038	0	0	1	1	1	1	1	1	1	1	0	1
ENTPD1|chr10:95846843:+	Skipped	chr10:95846083-95846843	1	1	1	0	1	1	1	1	1	1	1	1
ENTPD1|chr10:95851239:+	Composite	chr10:95847569-95851239	0	0	1	1	0	0	0	1	1	1	1	0
BLNK|chr10:96222836:-	Composite	chr10:96222836-96223989	1	1	1	1	1	1	0	1	0	0	0	1
BLNK|chr10:96238891:-	Skipped	chr10:96238891-96239164	1	1	1	0	1	0	0	0	0	0	0	0
PGAM1|chr10:97431928:+	Composite	chr10:97430955-97431928	0	1	0	1	0	1	0	1	1	1	1	1
HPS1|chr10:98441907:-	Skipped	chr10:98441907-98442957	1	1	1	1	1	1	1	1	1	1	1	1
CHUK|chr10:100206240:-	Composite	chr10:100206240-100207332	0	1	0	0	0	0	1	0	0	0	0	1
CWF19L1|chr10:100252697:-	Composite	chr10:100252697-100253539	1	1	1	1	1	1	1	1	1	1	1	1
FBXW4|chr10:101675492:-	Composite	chr10:101675492-101676436	1	1	0	1	1	1	1	1	1	1	0	1
MFSD13A|chr10:102472246:+	Skipped	chr10:102472022-102472246	0	0	0	0	1	1	0	1	1	1	1	0
PDCD11|chr10:103405596:+	Composite	chr10:103405022-103405596	0	0	0	1	1	1	0	0	1	0	0	0
STN1|chr10:103914356:-	Composite	chr10:103914356-103917656	1	1	0	0	1	1	1	1	1	1	1	0
GSTO1|chr10:104263782:+	Composite	chr10:104262979-104263782	0	1	0	0	0	0	1	0	1	1	1	1
GSTO2|chr10:104278304:+	Composite	chr10:104277894-104278304	0	0	0	0	0	0	1	0	0	1	0	0
BBIP1|chr10:110912140:-	Composite	chr10:110912140-110918213	0	0	1	1	1	1	1	0	1	1	1	1
ABLIM1|chr10:114491013:-	Composite	chr10:114491013-114491878	1	0	0	0	0	0	0	1	0	1	0	0
FHIP2A|chr10:114841288:+	Composite	chr10:114836124-114841288	1	1	1	1	1	1	1	1	1	1	1	1
C10orf82|chr10:116664293:-	Composite	chr10:116664293-116664947	0	1	0	0	0	0	0	0	0	0	0	0
FAM204A|chr10:118337235:-	Skipped	chr10:118337235-118337408	1	1	1	1	1	1	1	1	1	1	1	1
DENND10|chr10:119104983:+	Skipped	chr10:119104764-119104983	0	1	0	1	1	1	1	1	1	1	1	0
DENND10|chr10:119113142:+	Composite	chr10:119111849-119113142	1	1	1	1	1	1	1	1	1	1	1	1
SFXN4|chr10:119142256:-	Skipped	chr10:119142256-119142373	0	0	1	0	1	1	1	0	1	0	1	1
INPP5F|chr10:119752908:+	Composite	chr10:119751076-119752908	1	1	1	1	1	1	1	1	1	1	1	1
MCMBP|chr10:119845839:-	Composite	chr10:119845839-119847713	0	0	0	1	0	1	0	0	0	1	0	0
ATE1|chr10:121782481:-	Skipped	chr10:121782481-121782699	0	1	1	1	1	0	1	0	1	1	1	1
ATE1|chr10:121783636:-	Composite	chr10:121783636-121790289	1	0	1	1	1	1	1	1	1	1	1	1
CHST15|chr10:124038095:-	Composite	chr10:124038095-124038671	1	1	1	1	1	1	1	1	1	1	1	1
BCCIP|chr10:125834843:+	Composite	chr10:125833772-125834843	1	0	1	1	1	0	1	0	1	1	1	0
DHX32|chr10:125857882:-	Composite	chr10:125857882-125859975	1	1	0	0	1	1	1	1	1	1	1	1
LRRC27|chr10:132365951:+	Skipped	chr10:132365647-132365951	1	0	1	0	1	1	0	1	0	1	0	0
PAOX|chr10:133385596:+	Composite	chr10:133383960-133385596	1	1	1	1	1	1	1	1	1	1	1	1
NUP98|chr11:3723724:-	Composite	chr11:3723724-3725219	1	1	1	1	1	1	1	1	1	1	1	1
NUP98|chr11:3781230:-	Composite	chr11:3781230-3782145	1	1	1	1	1	1	1	1	1	1	1	1
STIM1|chr11:4057905:+	Composite	chr11:4055526-4057905	1	1	1	1	1	1	1	1	1	1	1	1
TRIM6|chr11:5607057:+	Composite	chr11:5605337-5607057	1	0	1	0	1	0	1	1	1	1	1	0
TRIM66|chr11:8647088:-	Composite	chr11:8647088-8648086	1	0	0	1	1	1	0	1	1	0	1	1
TMEM9B|chr11:8960847:-	Composite	chr11:8960847-8962183	1	0	0	0	1	1	0	1	1	1	0	0
IPO7|chr11:9411470:+	Composite	chr11:9409928-9411470	0	0	0	0	0	0	1	0	0	0	0	0
IPO7|chr11:9425729:+	Composite	chr11:9425146-9425729	1	0	1	1	1	0	1	1	1	1	0	1
ZNF143|chr11:9481975:+	Composite	chr11:9479472-9481975	1	1	1	1	1	1	1	1	1	1	1	1
ZNF143|chr11:9516015:+	Composite	chr11:9512448-9516015	1	1	1	1	1	1	1	1	1	1	1	1
PSMA1|chr11:14547315:-	Skipped	chr11:14547315-14552534	1	1	1	1	1	1	1	1	1	1	1	1
PSMA1|chr11:14605035:-	Skipped	chr11:14605035-14606413	1	1	0	1	1	1	1	1	1	1	1	1
PIK3C2A|chr11:17137424:-	Composite	chr11:17137424-17145731	1	1	1	1	1	1	1	1	1	1	1	1
NUCB2|chr11:17298678:+	Composite	chr11:17296104-17298678	1	1	1	1	1	1	1	1	1	1	1	1
PRMT3|chr11:20465917:+	Composite	chr11:20464460-20465917	1	1	1	0	1	0	0	1	0	0	1	0
DNAJC24|chr11:31371554:+	Composite	chr11:31370716-31371554	0	0	0	0	0	0	1	0	0	1	0	1
ELP4|chr11:31664670:+	Skipped	chr11:31662526-31664670	0	0	1	1	0	1	1	1	1	0	1	1
CSTF3|chr11:33137708:-	Composite	chr11:33137708-33141762	0	0	1	1	1	1	0	0	1	0	1	0
HIPK3|chr11:33347247:+	Composite	chr11:33341563-33347247	1	1	1	1	1	1	1	1	1	1	1	0
FBXO3|chr11:33754851:-	Composite	chr11:33754851-33755975	1	0	0	0	1	0	1	0	1	1	0	0
NAT10|chr11:34122031:+	Composite	chr11:34118396-34122031	1	1	1	1	1	1	1	1	1	1	1	1
CD44|chr11:35224128:+	Composite	chr11:35222375-35224128	1	0	0	0	0	0	0	0	0	0	0	1
TTC17|chr11:43418906:+	Composite	chr11:43414590-43418906	1	1	1	0	1	1	1	1	1	1	0	1
HSD17B12|chr11:43841236:+	Composite	chr11:43839999-43841236	0	0	0	1	0	0	1	0	1	0	0	0
EXT2|chr11:44117746:+	Skipped	chr11:44115901-44117746	1	1	1	1	1	1	1	1	1	1	1	1
PEX16|chr11:45912819:-	Composite	chr11:45912819-45913938	1	0	1	0	1	1	0	1	1	1	1	1
PHF21A|chr11:46084844:-	Composite	chr11:46084844-46090566	1	1	1	1	1	1	1	1	1	1	1	1
AMBRA1|chr11:46432025:-	Composite	chr11:46432025-46433628	0	1	1	0	1	1	1	0	1	1	0	0
C11orf49|chr11:47054937:+	Composite	chr11:47052388-47054937	1	1	1	1	1	1	1	1	1	1	1	1
SPI1|chr11:47371393:-	Composite	chr11:47371393-47375729	1	1	1	1	1	1	1	1	1	1	1	1
NUP160|chr11:47804624:-	Composite	chr11:47804624-47806312	1	1	1	1	1	1	1	1	1	1	1	1
SLC43A3|chr11:57415826:-	Composite	chr11:57415826-57416670	0	0	0	0	1	0	0	0	1	0	1	1
ZDHHC5|chr11:57697472:+	Composite	chr11:57696761-57697472	1	1	1	1	1	1	1	1	1	1	1	1
PATL1|chr11:59645488:-	Composite	chr11:59645488-59647913	1	0	1	0	1	1	0	1	1	1	1	1
MS4A3|chr11:60067901:+	Composite	chr11:60066951-60067901	1	1	1	1	1	1	1	1	1	1	1	1
MS4A4E|chr11:60203176:-	Skipped	chr11:60203176-60204454	0	1	0	1	1	0	0	1	0	1	0	0
SLC15A3|chr11:60940740:-	Composite	chr11:60940740-60941290	0	0	0	0	0	0	0	0	1	1	1	0
VWCE|chr11:61271309:-	Composite	chr11:61271309-61271760	1	1	1	0	1	1	1	1	1	1	1	1
CPSF7|chr11:61427669:-	Composite	chr11:61427669-61429290	1	1	1	1	0	1	0	1	1	1	0	0
SDHAF2|chr11:61439472:+	Skipped	chr11:61439307-61439472	1	0	1	0	1	1	1	0	1	0	0	1
ATL3|chr11:63645750:-	Composite	chr11:63645750-63646563	1	0	1	0	1	0	1	1	1	0	1	0
RASGRP2|chr11:64727677:-	Composite	chr11:64727677-64729042	1	1	1	1	1	1	1	1	1	1	1	1
MAP4K2|chr11:64794349:-	Composite	chr11:64794349-64796390	1	1	1	1	1	1	1	1	1	1	1	1
DPF2|chr11:65343287:+	Composite	chr11:65341399-65343287	1	1	1	1	1	1	1	1	1	1	1	1
FRMD8|chr11:65387386:+	Composite	chr11:65387037-65387386	1	0	1	0	1	1	0	1	1	0	0	1
FRMD8|chr11:65405646:+	Composite	chr11:65404864-65405646	1	0	0	0	1	1	0	1	1	1	1	0
CCS|chr11:66594813:+	Composite	chr11:66593642-66594813	1	1	1	1	1	1	1	1	1	1	1	1
KDM2A|chr11:67222046:+	Composite	chr11:67219288-67222046	1	1	1	1	1	0	1	1	1	1	1	0
ANKRD13D|chr11:67295140:+	Composite	chr11:67291991-67295140	1	1	1	1	1	1	1	1	1	1	1	1
UNC93B1|chr11:67992634:-	Composite	chr11:67992634-67993794	1	0	1	1	1	1	1	1	1	1	1	1
C11orf24|chr11:68267123:-	Skipped	chr11:68267123-68267397	0	0	1	0	1	0	0	0	0	0	0	0
LRP5|chr11:68428923:+	Composite	chr11:68425978-68428923	1	0	0	0	1	1	1	0	1	1	0	0
CTTN|chr11:70407833:+	Composite	chr11:70407518-70407833	0	0	0	0	1	1	0	1	0	0	0	0
NADSYN1|chr11:71465858:+	Composite	chr11:71464053-71465858	1	1	1	1	1	1	1	1	1	1	1	1
XNDC1N|chr11:71917176:-	Skipped	chr11:71917176-71917307	1	0	0	0	1	0	0	0	1	0	1	1
FCHSD2|chr11:73135148:-	Composite	chr11:73135148-73140128	1	1	1	1	1	1	1	1	1	1	1	1
P2RY6|chr11:73296234:+	Composite	chr11:73295730-73296234	0	0	1	0	0	0	0	0	0	0	0	1
RAB6A|chr11:73679023:-	Composite	chr11:73679023-73679720	0	0	1	0	1	1	1	0	1	1	1	0
UVRAG|chr11:76023115:+	Composite	chr11:76016815-76023115	1	1	1	1	1	1	1	1	1	1	1	1
EMSY|chr11:76473983:+	Composite	chr11:76472564-76473983	1	0	1	1	1	1	1	1	1	1	0	0
EMSY|chr11:76503019:+	Composite	chr11:76496215-76503019	1	1	1	1	1	1	1	1	1	1	1	1
CLNS1A|chr11:77621398:-	Skipped	chr11:77621398-77622056	1	1	1	1	1	1	1	0	1	1	1	1
INTS4|chr11:77882933:-	Composite	chr11:77882933-77883952	0	0	1	0	0	0	1	0	1	1	0	0
DLG2|chr11:84532099:-	Composite	chr11:84532099-84534731	1	0	0	0	1	0	0	0	1	0	0	1
CTSC|chr11:88330511:-	Skipped	chr11:88330511-88330645	0	1	1	0	0	0	0	0	0	0	0	0
SLC36A4|chr11:93172440:-	Composite	chr11:93172440-93180881	1	1	1	1	1	1	1	1	1	1	1	1
SLC36A4|chr11:93183686:-	Composite	chr11:93183686-93184520	1	1	1	1	1	1	1	1	1	1	1	1
FAM76B|chr11:95781080:-	Composite	chr11:95781080-95783264	0	0	0	0	0	0	0	0	0	1	1	0
CCDC82|chr11:96360362:-	Composite	chr11:96360362-96365150	1	1	1	1	1	1	1	1	1	1	1	1
DCUN1D5|chr11:103080301:-	Skipped	chr11:103080301-103081004	1	0	1	0	1	1	1	1	1	1	0	1
CASP4|chr11:104950361:-	Composite	chr11:104950361-104951098	0	0	0	1	0	1	0	1	0	0	0	0
ACAT1|chr11:108131360:+	Composite	chr11:108129103-108131360	1	1	1	1	1	1	1	1	1	1	1	1
ATM|chr11:108271873:+	Composite	chr11:108271251-108271873	0	1	1	1	1	1	1	1	0	1	1	1
RDX|chr11:110226388:-	Composite	chr11:110226388-110232033	0	0	0	0	1	1	1	0	0	1	0	0
DLAT|chr11:112035779:+	Composite	chr11:112033404-112035779	1	1	1	1	1	1	1	1	1	1	1	1
HTR3A|chr11:113981813:+	Composite	chr11:113981203-113981813	1	0	1	0	0	0	0	0	0	1	0	0
CADM1|chr11:115395684:-	Skipped	chr11:115395684-115399513	0	0	1	0	0	0	0	0	0	0	0	0
KMT2A|chr11:118474985:+	Composite	chr11:118471662-118474985	1	0	0	0	0	1	0	0	0	1	1	0
ARCN1|chr11:118595443:+	Composite	chr11:118593590-118595443	1	1	1	0	1	1	1	1	1	1	0	1
DDX6|chr11:118754433:-	Composite	chr11:118754433-118754887	1	1	1	1	1	1	1	1	1	1	1	1
TBCEL|chr11:121047957:+	Composite	chr11:121047528-121047957	1	0	0	1	0	0	0	0	0	0	0	0
ETS1|chr11:128524593:-	Skipped	chr11:128524593-128525094	1	0	0	0	0	1	1	0	0	1	0	0
PRDM10|chr11:129954248:-	Composite	chr11:129954248-129955571	1	0	1	1	1	1	1	1	1	1	1	1
ZBTB44|chr11:130235074:-	Composite	chr11:130235074-130237093	1	0	1	0	1	1	1	1	1	0	1	1
ZBTB44|chr11:130238788:-	Composite	chr11:130238788-130239896	0	1	1	1	1	1	1	1	1	0	1	0
NCAPD3|chr11:134189317:-	Composite	chr11:134189317-134192909	1	0	0	0	0	0	1	0	1	1	1	0
NCAPD3|chr11:134205364:-	Composite	chr11:134205364-134206732	1	0	1	1	1	1	0	1	1	1	1	1
NCAPD3|chr11:134223077:-	Skipped	chr11:134223077-134223482	0	0	1	0	1	0	0	0	1	0	0	0
KDM5A|chr12:357939:-	Composite	chr12:357939-363097	1	1	1	1	1	1	1	1	1	1	1	1
CCDC77|chr12:439640:+	Composite	chr12:438335-439640	1	1	1	1	1	1	1	1	1	1	1	1
CRACR2A|chr12:3640374:-	Skipped	chr12:3640374-3640779	0	1	0	0	0	0	1	0	1	0	0	0
CRACR2A|chr12:3655100:-	Composite	chr12:3655100-3656406	0	0	0	0	0	0	0	0	0	1	0	0
DYRK4|chr12:4605734:+	Composite	chr12:4604914-4605734	1	0	1	0	1	0	0	0	0	1	1	0
VWF|chr12:6073029:-	Composite	chr12:6073029-6073741	0	0	0	0	0	1	0	0	0	0	0	0
TAPBPL|chr12:6458231:+	Composite	chr12:6457406-6458231	1	0	0	0	1	0	0	0	0	1	0	0
C1RL|chr12:7098296:-	Skipped	chr12:7098296-7099499	1	1	1	1	1	1	1	1	1	1	1	1
CD163|chr12:7498371:-	Composite	chr12:7498371-7499188	0	1	0	0	0	0	0	1	0	0	1	1
PHC1|chr12:8932196:+	Composite	chr12:8930435-8932196	0	0	1	0	1	0	0	0	0	1	0	1
A2M|chr12:9080955:-	Composite	chr12:9080955-9089251	1	1	1	1	1	1	1	1	1	1	1	1
CLEC7A|chr12:10120195:-	Composite	chr12:10120195-10123363	1	1	1	1	1	1	1	1	1	1	1	1
PRH1|chr12:11111653:-	Skipped	chr12:11111653-11121180	1	1	1	1	1	1	1	1	1	1	1	1
LRP6|chr12:12147984:-	Composite	chr12:12147984-12149153	0	0	1	0	1	1	1	1	1	1	1	1
ATF7IP|chr12:14444692:+	Composite	chr12:14438130-14444692	1	1	1	1	1	1	1	1	1	1	1	1
ATF7IP|chr12:14449971:+	Composite	chr12:14446988-14449971	1	1	1	1	1	1	1	1	1	1	1	1
STRAP|chr12:15891975:+	Composite	chr12:15890597-15891975	1	1	1	1	1	1	1	1	1	1	1	1
PDE3A|chr12:20620921:+	Composite	chr12:20616230-20620921	0	1	0	0	1	0	1	0	1	0	0	0
PYROXD1|chr12:21447712:+	Composite	chr12:21445347-21447712	1	1	1	1	1	1	1	1	1	1	1	1
ETNK1|chr12:22682477:+	Composite	chr12:22673500-22682477	1	1	1	1	1	1	1	1	1	1	1	1
ITPR2|chr12:26406429:-	Composite	chr12:26406429-26411412	1	1	0	1	1	1	1	1	1	0	0	1
ITPR2|chr12:26676710:-	Composite	chr12:26676710-26682034	0	1	0	0	1	1	1	0	1	1	0	1
ITPR2|chr12:26710691:-	Composite	chr12:26710691-26711268	1	1	1	1	0	1	1	1	1	1	1	0
FGFR1OP2|chr12:26964012:+	Skipped	chr12:26963868-26964012	0	0	0	0	1	1	0	0	1	0	0	0
CCDC91|chr12:28309864:+	Composite	chr12:28307645-28309864	0	0	1	0	1	1	1	1	1	0	1	0
AMN1|chr12:31707924:-	Skipped	chr12:31707924-31709167	1	1	1	1	1	1	1	1	1	1	1	1
FGD4|chr12:32544769:+	Skipped	chr12:32540590-32544769	1	1	1	1	1	1	1	1	1	1	1	1
FGD4|chr12:32617214:+	Composite	chr12:32611137-32617214	1	0	1	1	1	1	0	1	1	1	1	1
PKP2|chr12:32877293:-	Composite	chr12:32877293-32878543	0	0	1	0	0	0	0	0	1	0	0	0
ALG10|chr12:34024422:+	Composite	chr12:34023962-34024422	0	0	0	1	1	0	0	0	0	1	0	1
CPNE8|chr12:38683298:-	Composite	chr12:38683298-38685617	0	0	0	1	0	1	0	1	0	0	1	0
SLC2A13|chr12:39829417:-	Composite	chr12:39829417-39830228	1	0	1	0	1	1	1	1	1	1	1	0
LRRK2|chr12:40246253:+	Skipped	chr12:40245265-40246253	1	0	1	1	1	1	0	1	1	1	0	0
SCAF11|chr12:45951749:-	Skipped	chr12:45951749-45961322	1	1	1	1	1	1	1	1	1	1	1	1
SLC38A1|chr12:46244858:-	Composite	chr12:46244858-46254936	1	1	1	1	1	1	1	1	1	1	1	1
SENP1|chr12:48099897:-	Composite	chr12:48099897-48101516	1	1	1	1	1	1	1	1	1	1	1	1
SPATS2|chr12:49372887:+	Composite	chr12:49371228-49372887	1	0	1	0	1	1	1	0	1	1	1	1
LARP4|chr12:50429332:+	Composite	chr12:50428935-50429332	0	0	1	1	1	0	0	0	1	1	0	1
DIP2B|chr12:50632335:+	Composite	chr12:50625976-50632335	1	1	1	1	1	1	1	1	1	1	1	1
DIP2B|chr12:50672515:+	Composite	chr12:50671186-50672515	0	1	0	0	0	1	1	1	1	1	0	1
SLC4A8|chr12:51497627:+	Composite	chr12:51496987-51497627	0	1	0	0	0	0	0	1	0	0	0	0
ACVR1B|chr12:51988016:+	Composite	chr12:51986818-51988016	1	0	0	1	0	0	1	1	1	1	1	1
ATG101|chr12:52076016:+	Composite	chr12:52073575-52076016	0	0	0	0	0	0	0	0	0	1	0	1
SMIM41|chr12:52086498:+	Skipped	chr12:52086322-52086498	0	0	0	0	0	0	0	0	0	0	0	1
KRT5|chr12:52518206:-	Composite	chr12:52518206-52519160	0	0	0	0	0	0	0	0	0	0	0	1
CBX5|chr12:54271854:-	Skipped	chr12:54271854-54274309	1	1	1	1	1	1	1	1	1	1	1	0
NCKAP1L|chr12:54502849:+	Composite	chr12:54500533-54502849	1	0	1	1	1	1	1	1	1	1	1	1
SARNP|chr12:55787731:-	Composite	chr12:55787731-55789143	1	1	1	1	1	1	1	1	1	1	1	1
SARNP|chr12:55792547:-	Composite	chr12:55792547-55794387	1	0	0	0	1	0	0	0	1	1	0	0
ANKRD52|chr12:56251408:-	Composite	chr12:56251408-56252095	1	1	1	1	0	1	1	0	1	1	1	1
BAZ2A|chr12:56608729:-	Composite	chr12:56608729-56609946	1	1	1	0	1	1	1	1	1	1	1	0
DCTN2|chr12:57544683:-	Composite	chr12:57544683-57546096	0	0	0	0	0	1	0	0	1	1	0	1
USP15|chr12:62286793:+	Skipped	chr12:62286096-62286793	1	1	0	0	1	0	0	1	1	1	1	0
MON2|chr12:62516727:+	Composite	chr12:62508286-62516727	1	1	1	1	1	1	1	1	1	1	1	1
MON2|chr12:62576994:+	Composite	chr12:62571392-62576994	1	1	1	0	1	1	1	1	1	1	1	1
PPM1H|chr12:62800328:-	Composite	chr12:62800328-62802160	1	1	1	1	1	1	1	1	1	1	1	1
GNS|chr12:64741911:-	Skipped	chr12:64741911-64742637	1	1	1	1	1	1	1	1	1	1	1	1
TBC1D30|chr12:64819242:+	Skipped	chr12:64818456-64819242	1	1	1	1	1	1	1	1	1	1	1	1
IRAK3|chr12:66214400:+	Composite	chr12:66211446-66214400	1	0	1	1	1	0	1	1	1	1	1	1
IRAK3|chr12:66233372:+	Composite	chr12:66228252-66233372	1	1	1	0	1	1	1	1	1	1	1	1
HELB|chr12:66305965:+	Composite	chr12:66304731-66305965	0	1	1	1	0	1	1	0	1	1	1	1
CPM|chr12:68953548:-	Skipped	chr12:68953548-68957678	0	0	0	0	0	0	0	1	1	0	1	0
BEST3|chr12:69670751:-	Composite	chr12:69670751-69671579	1	0	0	0	1	0	0	0	0	1	0	0
RAB3IP|chr12:69787212:+	Composite	chr12:69784720-69787212	0	0	1	0	1	0	0	0	1	0	0	1
CNOT2|chr12:70336950:+	Skipped	chr12:70336729-70336950	1	1	1	1	1	1	1	0	0	0	1	1
ZFC3H1|chr12:71637896:-	Composite	chr12:71637896-71638515	1	1	1	1	1	1	1	1	1	1	1	1
ZFC3H1|chr12:71655542:-	Composite	chr12:71655542-71657301	0	0	0	0	0	0	0	1	1	1	1	0
TMEM19|chr12:71700740:+	Composite	chr12:71698900-71700740	1	1	1	0	1	1	1	1	1	1	0	1
OSBPL8|chr12:76365280:-	Composite	chr12:76365280-76369301	0	1	1	0	1	1	1	1	1	1	0	0
OSBPL8|chr12:76402845:-	Skipped	chr12:76402845-76404228	0	1	1	0	1	0	0	0	1	1	0	0
OSBPL8|chr12:76487003:-	Composite	chr12:76487003-76487618	1	1	1	1	1	1	1	1	1	1	1	1
ZDHHC17|chr12:76812518:+	Composite	chr12:76809713-76812518	1	0	1	0	0	1	0	1	1	1	1	0
ZDHHC17|chr12:76845662:+	Composite	chr12:76842919-76845662	1	1	1	1	1	0	1	0	1	1	1	0
PPP1R12A|chr12:79825597:-	Composite	chr12:79825597-79828464	1	1	1	1	1	1	1	1	1	1	1	1
PLXNC1|chr12:94245651:+	Composite	chr12:94243938-94245651	1	0	1	1	1	1	1	1	1	1	0	0
APAF1|chr12:98652613:+	Composite	chr12:98649487-98652613	1	0	1	1	1	1	1	1	1	1	1	1
UHRF1BP1L|chr12:100080348:-	Composite	chr12:100080348-100083134	1	1	1	1	1	1	1	1	1	1	1	1
GNPTAB|chr12:101754778:-	Skipped	chr12:101754778-101756566	1	0	1	0	0	1	0	0	0	0	0	0
WASHC3|chr12:102039134:-	Composite	chr12:102039134-102039975	0	1	0	0	0	0	0	0	1	0	0	0
PARPBP|chr12:102125615:+	Composite	chr12:102123886-102125615	0	1	0	0	0	1	0	1	1	0	1	0
C12orf42|chr12:103300247:-	Composite	chr12:103300247-103302559	1	0	0	0	0	0	0	0	0	1	0	0
STAB2|chr12:103620952:+	Composite	chr12:103620468-103620952	0	0	0	0	0	1	0	0	0	0	0	0
STAB2|chr12:103749683:+	Composite	chr12:103748963-103749683	0	0	1	0	1	1	0	0	1	1	1	0
GLT8D2|chr12:103997165:-	Composite	chr12:103997165-103997535	0	0	0	0	0	0	0	0	0	0	0	1
CHST11|chr12:104607083:+	Composite	chr12:104601906-104607083	1	1	1	1	1	1	1	1	1	1	1	1
APPL2|chr12:105210124:-	Composite	chr12:105210124-105211317	1	0	0	1	1	0	1	0	1	1	0	0
SART3|chr12:108528984:-	Composite	chr12:108528984-108530310	0	1	0	1	1	0	1	0	1	1	0	1
SSH1|chr12:108794936:-	Composite	chr12:108794936-108799200	1	1	1	1	1	1	1	1	1	1	1	1
SSH1|chr12:108807417:-	Composite	chr12:108807417-108807827	0	0	0	0	0	0	1	0	1	1	0	0
SSH1|chr12:108813021:-	Composite	chr12:108813021-108817159	1	1	1	1	1	1	1	1	1	1	1	1
UBE3B|chr12:109503497:+	Composite	chr12:109503023-109503497	0	1	1	1	1	1	1	1	1	1	0	1
VPS29|chr12:110495720:-	Composite	chr12:110495720-110496203	0	0	0	0	0	0	0	1	0	0	1	0
HVCN1|chr12:110686167:-	Composite	chr12:110686167-110688708	1	0	0	0	1	0	0	1	1	1	1	0
ATXN2|chr12:111482178:-	Composite	chr12:111482178-111485331	1	1	1	1	1	1	1	1	1	1	1	1
BRAP|chr12:111672368:-	Composite	chr12:111672368-111672774	1	0	1	1	1	1	1	1	1	1	0	1
ACAD10|chr12:111695057:+	Composite	chr12:111692697-111695057	1	0	0	1	1	1	0	0	1	1	0	0
TMEM116|chr12:111941603:-	Composite	chr12:111941603-111943369	1	1	1	1	1	1	1	1	1	1	1	1
HECTD4|chr12:112201543:-	Composite	chr12:112201543-112203772	1	0	0	1	1	1	1	1	1	1	0	0
HECTD4|chr12:112232584:-	Composite	chr12:112232584-112233085	0	0	1	0	1	0	1	0	1	0	0	0
OAS2|chr12:113005951:+	Composite	chr12:113004934-113005951	1	0	0	0	0	0	1	1	1	1	0	0
DDX54|chr12:113172122:-	Composite	chr12:113172122-113172563	1	0	1	1	0	1	1	1	0	0	1	1
RBM19|chr12:113953043:-	Skipped	chr12:113953043-113953460	1	1	1	1	1	1	1	1	1	1	1	1
VSIG10|chr12:118101609:-	Skipped	chr12:118101609-118103170	0	0	0	0	0	0	0	0	1	0	0	0
CIT|chr12:119708466:-	Composite	chr12:119708466-119710386	1	1	1	1	1	1	1	1	1	1	1	1
RNF10|chr12:120549811:+	Composite	chr12:120546405-120549811	1	0	1	1	1	1	1	1	1	1	1	1
P2RX7|chr12:121166903:+	Composite	chr12:121166058-121166903	1	0	0	1	1	1	1	0	1	1	0	0
CAMKK2|chr12:121252432:-	Composite	chr12:121252432-121252714	1	0	0	0	0	0	1	1	0	1	0	0
CAMKK2|chr12:121263134:-	Composite	chr12:121263134-121263939	0	1	0	1	1	0	0	1	1	1	0	0
CFAP251|chr12:121954668:+	Composite	chr12:121954120-121954668	1	0	1	0	1	0	0	0	0	0	0	0
CFAP251|chr12:121970897:+	Skipped	chr12:121969682-121970897	1	0	0	1	1	0	0	0	1	0	0	1
DIABLO|chr12:122221554:-	Composite	chr12:122221554-122224644	1	1	1	1	1	1	1	1	1	1	1	1
VPS33A|chr12:122246764:-	Composite	chr12:122246764-122250045	1	0	1	0	1	1	1	1	1	1	0	1
CLIP1|chr12:122332715:-	Composite	chr12:122332715-122333143	0	1	1	0	1	1	1	1	1	1	0	1
KNTC1|chr12:122559017:+	Composite	chr12:122557600-122559017	1	0	1	0	1	1	1	1	1	1	1	1
CCDC62|chr12:122778208:+	Composite	chr12:122777491-122778208	0	0	1	0	0	0	0	0	0	0	0	0
MPHOSPH9|chr12:123197032:-	Composite	chr12:123197032-123198334	1	1	1	1	1	1	1	1	1	1	1	1
MPHOSPH9|chr12:123221226:-	Composite	chr12:123221226-123221895	0	0	0	0	0	0	0	0	1	0	0	0
SBNO1|chr12:123329374:-	Composite	chr12:123329374-123330509	1	0	1	0	1	1	0	1	1	1	1	1
RILPL1|chr12:123497554:-	Composite	chr12:123497554-123498765	1	0	0	0	1	0	0	1	0	1	0	0
ZNF664|chr12:123975370:+	Composite	chr12:123973886-123975370	0	0	0	0	0	0	1	0	0	0	1	0
GLT1D1|chr12:128902772:+	Composite	chr12:128899236-128902772	1	1	1	1	1	1	1	1	1	1	1	1
ULK1|chr12:131897761:+	Composite	chr12:131895783-131897761	1	1	0	0	1	0	1	1	1	1	1	1
ULK1|chr12:131913729:+	Composite	chr12:131913198-131913729	1	1	1	1	1	1	1	1	1	1	1	1
ZNF605|chr12:132942120:-	Skipped	chr12:132942120-132943022	0	0	1	1	0	1	1	1	0	1	1	1
PSPC1|chr13:19728210:-	Composite	chr13:19728210-19730344	1	1	1	1	1	1	1	1	1	1	1	1
ZMYM5|chr13:19834976:-	Composite	chr13:19834976-19835689	0	0	1	0	1	1	1	1	1	1	1	1
ZMYM2|chr13:20036586:+	Composite	chr13:20034254-20036586	0	0	1	0	0	0	1	0	0	1	0	0
ZMYM2|chr13:20065892:+	Composite	chr13:20064451-20065892	1	1	1	0	1	1	1	1	1	0	0	1
IFT88|chr13:20589537:+	Composite	chr13:20582957-20589537	1	0	1	1	1	1	1	0	1	1	1	1
IFT88|chr13:20609790:+	Skipped	chr13:20605491-20609790	1	1	1	0	1	1	1	1	1	1	1	1
SAP18|chr13:21141989:+	Composite	chr13:21140886-21141989	1	1	1	1	1	1	1	1	1	1	1	1
MICU2|chr13:21502151:-	Composite	chr13:21502151-21503097	0	1	1	1	1	1	1	1	1	1	1	0
MIPEP|chr13:23838136:-	Composite	chr13:23838136-23839726	0	0	0	0	0	0	1	0	0	0	0	0
SPATA13|chr13:24202093:+	Skipped	chr13:24199074-24202093	1	1	1	1	1	1	1	1	1	1	1	1
NUP58|chr13:25323451:+	Composite	chr13:25320919-25323451	1	0	1	0	1	1	1	1	1	1	1	1
NUP58|chr13:25336344:+	Skipped	chr13:25331986-25336344	0	0	1	1	0	1	1	1	1	1	0	0
GTF3A|chr13:27429317:+	Skipped	chr13:27429172-27429317	1	1	1	1	1	1	1	0	1	0	0	1
FLT3|chr13:28076245:-	Skipped	chr13:28076245-28076760	0	0	1	0	1	0	1	0	0	1	0	0
PAN3|chr13:28223851:+	Composite	chr13:28220231-28223851	1	1	1	1	1	1	1	1	1	1	1	1
POMP|chr13:28670771:+	Composite	chr13:28668473-28670771	1	1	1	1	1	1	1	1	1	1	1	1
SLC7A1|chr13:29551060:-	Composite	chr13:29551060-29553860	1	1	1	0	1	1	1	1	1	1	1	1
FRY|chr13:32278837:+	Composite	chr13:32278465-32278837	1	1	1	1	1	0	1	1	0	1	1	0
BRCA2|chr13:32377308:+	Composite	chr13:32376670-32377308	1	1	0	1	0	0	1	0	1	0	1	1
KL|chr13:33054642:+	Composite	chr13:33053767-33054642	0	0	0	0	1	0	0	0	0	1	0	0
RFC3|chr13:33850784:+	Skipped	chr13:33846114-33850784	1	1	1	1	1	1	1	1	1	1	1	1
NBEA|chr13:35143921:+	Composite	chr13:35142269-35143921	0	0	1	0	0	1	0	1	0	0	0	0
CCDC169|chr13:36280058:-	Skipped	chr13:36280058-36281260	0	0	0	1	0	0	1	0	1	1	0	0
SPART|chr13:36333004:-	Composite	chr13:36333004-36335832	0	1	0	0	0	0	1	0	1	0	0	0
NHLRC3|chr13:39041335:+	Composite	chr13:39039564-39041335	1	1	1	1	1	1	1	1	1	1	1	1
MRPS31|chr13:40748313:-	Composite	chr13:40748313-40749281	0	0	1	1	1	0	1	0	1	0	0	0
CCDC122|chr13:43859403:-	Composite	chr13:43859403-43860070	0	1	1	0	0	1	0	0	0	1	0	0
GTF2F2|chr13:45122660:+	Skipped	chr13:45122017-45122660	1	1	1	1	1	1	1	1	1	1	1	1
GTF2F2|chr13:45210583:+	Composite	chr13:45207424-45210583	0	0	0	0	1	0	1	1	1	0	0	1
SLC25A30|chr13:45401921:-	Composite	chr13:45401921-45402370	1	1	1	0	1	1	1	1	1	1	1	1
ZC3H13|chr13:45983395:-	Composite	chr13:45983395-45985761	1	1	1	1	1	1	1	1	1	1	1	1
LRRC63|chr13:46247867:+	Composite	chr13:46246527-46247867	0	0	0	0	0	1	1	0	0	1	1	0
RUBCNL|chr13:46349839:-	Composite	chr13:46349839-46350351	1	0	1	1	1	1	0	1	1	1	1	1
ESD|chr13:46775385:-	Skipped	chr13:46775385-46775692	1	1	1	1	1	1	1	0	1	1	1	1
RB1|chr13:48380031:+	Composite	chr13:48379594-48380031	1	1	1	0	0	1	1	0	1	1	0	1
RB1|chr13:48467601:+	Composite	chr13:48465205-48467601	1	1	1	1	1	1	1	1	1	1	1	1
FNDC3A|chr13:49070377:+	Skipped	chr13:49070157-49070377	1	0	0	0	1	1	0	0	1	1	0	0
CAB39L|chr13:49439172:-	Skipped	chr13:49439172-49442784	1	1	1	1	1	1	1	1	1	1	1	1
SETDB2|chr13:49454068:+	Composite	chr13:49451553-49454068	1	1	1	1	1	1	1	1	1	1	1	1
KPNA3|chr13:49724471:-	Composite	chr13:49724471-49725501	1	0	0	0	1	0	0	0	0	1	0	0
RNASEH2B|chr13:50960405:+	Skipped	chr13:50959474-50960405	1	1	1	1	1	1	1	1	1	1	1	1
WDFY2|chr13:51730191:+	Composite	chr13:51727678-51730191	1	1	0	1	1	1	1	1	1	0	0	1
DACH1|chr13:71678654:-	Composite	chr13:71678654-71681910	1	1	0	0	1	0	1	1	1	1	1	0
PIBF1|chr13:72823126:+	Composite	chr13:72821849-72823126	0	0	0	0	1	0	0	0	1	0	1	0
TBC1D4|chr13:75301299:-	Composite	chr13:75301299-75302401	1	1	1	1	1	1	1	1	1	1	1	1
MYCBP2|chr13:77146273:-	Skipped	chr13:77146273-77150543	0	0	1	0	0	0	0	1	1	1	1	0
MYCBP2|chr13:77207999:-	Composite	chr13:77207999-77211320	1	1	1	1	1	1	1	1	1	1	1	1
MYCBP2|chr13:77234578:-	Composite	chr13:77234578-77243160	1	1	1	1	1	1	1	1	1	1	1	1
UGGT2|chr13:95815262:-	Skipped	chr13:95815262-95816104	0	0	0	0	0	1	1	0	0	0	0	0
UGGT2|chr13:95984889:-	Skipped	chr13:95984889-95985337	0	0	0	1	0	1	1	0	1	0	0	0
UGGT2|chr13:95990250:-	Skipped	chr13:95990250-95991473	1	1	1	1	1	1	1	1	1	1	1	1
UGGT2|chr13:95994893:-	Composite	chr13:95994893-95996135	0	0	0	0	0	0	1	0	1	0	1	0
MBNL2|chr13:97282533:+	Composite	chr13:97275632-97282533	1	1	1	1	1	1	1	1	1	1	1	1
STK24|chr13:98464659:-	Composite	chr13:98464659-98466561	1	0	0	0	1	0	0	0	1	1	0	0
CLYBL|chr13:99865232:+	Composite	chr13:99864818-99865232	0	0	1	1	0	1	1	0	0	0	0	1
PCCA|chr13:100311482:+	Composite	chr13:100309833-100311482	0	0	0	0	1	0	1	1	0	1	0	0
TPP2|chr13:102618235:+	Composite	chr13:102616396-102618235	1	1	1	1	1	1	1	1	1	1	1	1
TNFSF13B|chr13:108306521:+	Composite	chr13:108303454-108306521	0	0	0	0	0	0	1	0	0	1	0	0
COL4A2|chr13:110474150:+	Composite	chr13:110472929-110474150	0	0	0	0	0	1	0	1	0	1	0	0
ARHGEF7|chr13:111238587:+	Composite	chr13:111233205-111238587	0	1	1	1	1	1	1	1	1	1	1	1
DCUN1D2|chr13:113458601:-	Composite	chr13:113458601-113459408	0	0	1	0	0	0	0	0	0	0	0	0
TMCO3|chr13:113506082:+	Composite	chr13:113503496-113506082	1	0	0	0	1	0	1	1	1	1	1	0
CDC16|chr13:114241733:+	Composite	chr13:114239350-114241733	1	1	1	0	1	1	1	1	1	1	1	1
CDC16|chr13:114259137:+	Composite	chr13:114257078-114259137	1	1	1	1	1	1	1	1	1	1	1	1
CHAMP1|chr13:114322029:+	Composite	chr13:114321149-114322029	0	0	1	0	1	1	1	0	1	0	0	0
TEP1|chr14:20400544:-	Composite	chr14:20400544-20401141	1	1	1	1	0	1	1	1	1	1	1	1
CHD8|chr14:21398529:-	Composite	chr14:21398529-21399705	0	1	1	0	0	1	1	1	0	0	0	0
RAB2B|chr14:21471832:-	Composite	chr14:21471832-21474934	1	1	1	1	1	1	1	1	1	1	1	1
METTL3|chr14:21506700:-	Skipped	chr14:21506700-21510980	1	1	1	1	1	1	1	1	1	1	1	1
SLC7A7|chr14:22812159:-	Composite	chr14:22812159-22813440	1	1	1	1	1	1	1	1	1	1	1	1
RBM23|chr14:22909105:-	Composite	chr14:22909105-22909595	1	1	1	1	1	1	1	1	1	1	0	0
C14orf93|chr14:22989149:-	Composite	chr14:22989149-22989845	0	0	0	0	1	0	0	0	0	0	0	0
ACIN1|chr14:23078443:-	Composite	chr14:23078443-23079038	0	1	1	0	1	1	1	0	1	1	0	0
SLC7A8|chr14:23165594:-	Composite	chr14:23165594-23166540	0	1	0	0	0	1	0	0	0	0	0	1
DHRS4L2|chr14:23984081:+	Skipped	chr14:23982495-23984081	1	1	1	1	1	1	1	1	1	1	1	1
DHRS4L2|chr14:24000076:+	Skipped	chr14:23999696-24000076	0	1	0	0	1	0	1	0	0	0	0	0
PCK2|chr14:24101277:+	Composite	chr14:24099995-24101277	0	0	0	0	1	0	0	1	0	0	0	1
DHRS1|chr14:24293945:-	Composite	chr14:24293945-24296588	1	1	1	1	1	1	1	1	1	1	1	1
DHRS1|chr14:24298589:-	Composite	chr14:24298589-24299130	1	1	0	1	1	1	1	1	1	1	1	1
G2E3|chr14:30594744:+	Skipped	chr14:30594381-30594744	1	1	1	1	1	1	1	1	1	1	1	1
SCFD1|chr14:30632071:+	Composite	chr14:30630477-30632071	1	1	1	0	1	1	1	1	1	1	1	1
HEATR5A|chr14:31343588:-	Composite	chr14:31343588-31344065	0	1	1	1	1	1	0	1	1	1	0	1
NUBPL|chr14:31654132:+	Skipped	chr14:31652886-31654132	1	0	1	1	1	1	1	1	1	1	1	1
AKAP6|chr14:32437011:+	Composite	chr14:32433460-32437011	0	0	1	0	1	0	0	0	0	1	0	0
AKAP6|chr14:32734596:+	Composite	chr14:32732454-32734596	0	0	1	0	0	0	0	0	0	0	0	0
BAZ1A|chr14:34819162:-	Composite	chr14:34819162-34826156	1	1	1	1	1	1	1	1	1	1	1	1
SRP54|chr14:35021485:+	Composite	chr14:35018966-35021485	1	1	1	1	1	1	1	1	1	1	1	1
FAM177A1|chr14:35050410:+	Skipped	chr14:35050033-35050410	0	1	1	1	1	1	1	1	1	1	1	0
PPP2R3C|chr14:35109351:-	Composite	chr14:35109351-35109931	0	0	1	1	0	1	1	1	1	0	0	0
PPP2R3C|chr14:35112059:-	Skipped	chr14:35112059-35112192	0	0	0	0	0	1	0	0	1	1	0	0
PRORP|chr14:35270807:+	Composite	chr14:35270401-35270807	0	1	1	1	1	1	1	1	1	1	1	0
RALGAPA1|chr14:35727450:-	Composite	chr14:35727450-35728510	0	1	0	1	0	1	1	0	0	0	0	0
BRMS1L|chr14:35868886:+	Composite	chr14:35867906-35868886	0	0	1	0	0	1	0	0	0	0	0	0
SEC23A|chr14:39042969:-	Composite	chr14:39042969-39045324	0	0	1	0	0	1	1	1	1	1	1	1
SEC23A|chr14:39064016:-	Composite	chr14:39064016-39064993	0	0	1	1	0	1	1	0	1	1	1	0
SEC23A|chr14:39084190:-	Composite	chr14:39084190-39085906	1	0	0	0	1	0	1	1	1	1	0	0
GEMIN2|chr14:39122012:+	Skipped	chr14:39121904-39122012	1	0	0	0	0	1	0	0	0	0	0	0
MIA2|chr14:39305791:+	Composite	chr14:39304291-39305791	0	0	0	0	1	0	1	1	1	1	1	0
KLHL28|chr14:44933295:-	Composite	chr14:44933295-44934558	1	1	1	1	1	1	1	0	1	0	1	1
KLHL28|chr14:44937692:-	Skipped	chr14:44937692-44937812	0	0	0	0	1	0	1	0	1	0	0	0
NEMF|chr14:49839244:-	Composite	chr14:49839244-49840866	1	1	1	1	1	1	1	1	1	1	1	1
NEMF|chr14:49845416:-	Composite	chr14:49845416-49846265	0	0	1	0	1	1	1	1	0	0	1	1
SOS2|chr14:50185137:-	Composite	chr14:50185137-50188700	1	1	1	1	1	1	1	1	1	1	1	1
SOS2|chr14:50202780:-	Composite	chr14:50202780-50204409	0	0	0	0	0	0	0	0	1	0	0	0
MAP4K5|chr14:50435105:-	Composite	chr14:50435105-50437534	1	1	1	1	1	1	1	0	0	0	1	1
NIN|chr14:50752158:-	Composite	chr14:50752158-50752733	1	0	0	0	0	1	0	0	0	1	0	1
NIN|chr14:50765844:-	Composite	chr14:50765844-50766396	1	1	1	0	1	1	1	0	1	1	1	1
FRMD6|chr14:51722855:+	Composite	chr14:51721949-51722855	1	1	0	1	1	1	1	1	1	1	0	1
TXNDC16|chr14:52513124:-	Composite	chr14:52513124-52514970	0	1	1	0	1	0	0	1	0	0	0	0
FERMT2|chr14:52892438:-	Composite	chr14:52892438-52893427	1	1	1	1	1	1	1	1	1	1	1	1
CGRRF1|chr14:54532704:+	Composite	chr14:54530903-54532704	0	0	0	0	1	0	1	1	0	0	0	0
WDHD1|chr14:54999762:-	Composite	chr14:54999762-55000644	0	1	0	0	0	1	0	1	0	0	0	0
WDHD1|chr14:55009978:-	Composite	chr14:55009978-55010460	1	0	0	1	1	0	1	0	1	1	0	0
ATG14|chr14:55380857:-	Composite	chr14:55380857-55382191	1	1	0	0	0	0	1	0	0	1	1	1
KTN1|chr14:55666145:+	Composite	chr14:55663955-55666145	1	1	1	1	1	1	1	0	1	1	0	1
PELI2|chr14:56184268:+	Composite	chr14:56178335-56184268	1	1	0	1	1	0	1	1	1	1	0	0
TMEM260|chr14:56618569:+	Composite	chr14:56617183-56618569	1	0	0	0	0	0	0	0	0	0	0	0
KIAA0586|chr14:58444942:+	Composite	chr14:58443954-58444942	1	1	1	0	1	1	1	1	1	1	0	1
KIAA0586|chr14:58480429:+	Composite	chr14:58477123-58480429	1	0	1	0	1	1	0	1	1	0	1	1
KIAA0586|chr14:58509253:+	Composite	chr14:58508555-58509253	0	0	0	1	1	1	1	1	1	0	0	0
PCNX4|chr14:60130343:+	Composite	chr14:60125637-60130343	1	0	1	1	1	0	1	0	1	1	0	1
MNAT1|chr14:60754192:+	Skipped	chr14:60753553-60754192	0	0	0	1	0	0	0	1	0	0	0	0
SNAPC1|chr14:61777781:+	Composite	chr14:61776095-61777781	1	0	0	1	0	1	0	0	0	1	1	1
PPP2R5E|chr14:63416771:-	Composite	chr14:63416771-63422094	1	1	1	1	1	1	1	1	1	1	1	1
CHURC1-FNTB|chr14:64949758:+	Skipped	chr14:64943299-64949758	1	1	1	1	1	1	1	1	1	1	1	0
PALS1|chr14:67318911:+	Composite	chr14:67317408-67318911	1	0	0	0	1	0	1	0	1	1	0	0
ATP6V1D|chr14:67342556:-	Composite	chr14:67342556-67343438	0	0	1	0	1	1	0	1	0	0	0	0
VTI1B|chr14:67663030:-	Skipped	chr14:67663030-67663190	1	1	0	0	1	1	1	1	1	0	0	0
RAD51B|chr14:67889849:+	Composite	chr14:67887021-67889849	0	0	1	1	1	1	1	1	1	0	1	0
RAD51B|chr14:67958606:+	Skipped	chr14:67954182-67958606	0	0	1	1	0	0	0	1	1	1	1	1
RAD51B|chr14:68347963:+	Skipped	chr14:68345123-68347963	1	0	1	0	1	0	0	1	1	1	0	1
DCAF5|chr14:69115669:-	Skipped	chr14:69115669-69115848	0	0	1	0	0	0	0	1	0	1	1	0
SLC39A9|chr14:69446914:+	Composite	chr14:69442069-69446914	1	1	1	1	1	1	1	1	1	1	1	1
PCNX1|chr14:70974191:+	Composite	chr14:70969021-70974191	1	1	1	1	1	1	1	1	1	1	1	1
SIPA1L1|chr14:71738205:+	Composite	chr14:71735277-71738205	1	0	1	0	1	0	1	1	1	1	1	0
DCAF4|chr14:72943431:+	Composite	chr14:72942994-72943431	0	0	0	0	1	0	0	0	0	0	0	0
DCAF4|chr14:72957233:+	Composite	chr14:72956386-72957233	1	0	1	0	1	0	1	1	1	1	1	0
RBM25|chr14:73089646:+	Skipped	chr14:73088370-73089646	1	1	1	1	1	1	1	1	1	1	1	1
NUMB|chr14:73286191:-	Composite	chr14:73286191-73287314	1	0	1	1	1	1	1	1	1	1	1	1
ZNF410|chr14:73929525:+	Composite	chr14:73927107-73929525	1	1	1	1	1	1	1	1	1	1	1	1
AREL1|chr14:74664617:-	Composite	chr14:74664617-74664925	0	1	1	1	1	1	1	0	1	1	0	1
FCF1|chr14:74718491:+	Composite	chr14:74715951-74718491	1	1	1	0	1	1	1	1	1	1	1	1
MLH3|chr14:75030185:-	Composite	chr14:75030185-75030702	1	0	1	1	1	0	1	1	0	1	1	1
NEK9|chr14:75103432:-	Composite	chr14:75103432-75103997	0	0	1	1	1	0	0	0	0	0	0	0
SPTLC2|chr14:77519903:-	Composite	chr14:77519903-77521581	1	0	1	0	1	1	1	1	1	1	1	1
ALKBH1|chr14:77703912:-	Composite	chr14:77703912-77704477	0	0	1	1	0	0	0	1	0	0	0	0
SEL1L|chr14:81499691:-	Composite	chr14:81499691-81502883	0	0	1	1	1	0	0	1	1	1	1	0
KCNK10|chr14:88226684:-	Skipped	chr14:88226684-88227187	0	0	0	0	0	0	0	0	0	0	0	1
EFCAB11|chr14:89799198:-	Skipped	chr14:89799198-89799506	1	0	0	1	0	1	0	0	0	0	0	1
EFCAB11|chr14:89924878:-	Skipped	chr14:89924878-89926909	1	1	1	1	1	1	1	1	1	1	1	1
TDP1|chr14:89965971:+	Composite	chr14:89963108-89965971	0	0	1	1	1	0	1	0	1	1	0	1
TDP1|chr14:89983011:+	Composite	chr14:89980540-89983011	0	0	1	1	1	0	0	0	1	1	1	0
TTC7B|chr14:90743757:-	Composite	chr14:90743757-90744922	1	0	1	0	1	1	1	1	1	1	1	1
RPS6KA5|chr14:90944616:-	Composite	chr14:90944616-90947550	1	1	1	1	1	1	1	1	1	1	1	1
DGLUCY|chr14:91162617:+	Composite	chr14:91160266-91162617	1	1	1	1	1	1	1	1	1	1	1	0
TRIP11|chr14:91972470:-	Composite	chr14:91972470-91972861	1	1	1	1	0	0	1	0	1	1	1	1
ATXN3|chr14:92086594:-	Composite	chr14:92086594-92088817	1	0	1	1	1	1	1	1	1	1	1	1
ATXN3|chr14:92091849:-	Composite	chr14:92091849-92093318	1	1	0	1	1	1	1	1	1	1	0	1
CPSF2|chr14:92156003:+	Composite	chr14:92155123-92156003	1	1	1	1	1	1	1	1	1	1	1	1
RIN3|chr14:92578268:+	Composite	chr14:92577360-92578268	0	0	1	0	1	1	1	1	1	1	1	1
RIN3|chr14:92619202:+	Composite	chr14:92615407-92619202	1	1	1	1	1	1	1	1	1	1	1	1
GOLGA5|chr14:92828471:+	Skipped	chr14:92827209-92828471	1	0	1	1	1	1	1	1	1	1	0	1
CLMN|chr14:95309237:-	Skipped	chr14:95309237-95310194	0	0	0	0	1	0	0	0	0	0	0	0
SYNE3|chr14:95437663:-	Composite	chr14:95437663-95439162	1	1	1	0	1	0	0	1	1	1	0	1
ATG2B|chr14:96288013:-	Composite	chr14:96288013-96289805	0	1	1	0	1	0	1	0	1	1	0	1
CYP46A1|chr14:99692685:+	Composite	chr14:99691780-99692685	1	1	1	1	1	1	1	1	1	1	1	1
EML1|chr14:99902235:+	Composite	chr14:99900929-99902235	1	1	1	1	1	1	1	1	1	1	1	1
PPP2R5C|chr14:101839073:+	Skipped	chr14:101836169-101839073	1	1	1	1	1	1	1	1	1	1	1	1
DYNC1H1|chr14:102018128:+	Composite	chr14:102017383-102018128	1	1	1	1	1	1	1	1	1	1	1	1
DYNC1H1|chr14:102037466:+	Composite	chr14:102036489-102037466	1	1	1	1	1	1	1	1	1	1	1	1
DYNC1H1|chr14:102046020:+	Composite	chr14:102044595-102046020	1	1	1	1	1	1	1	1	1	1	1	1
TECPR2|chr14:102412114:+	Composite	chr14:102408488-102412114	1	1	1	1	1	1	1	1	1	1	1	1
TECPR2|chr14:102435849:+	Composite	chr14:102434235-102435849	0	0	1	0	1	0	0	1	0	1	0	0
TRAF3|chr14:102904967:+	Composite	chr14:102903255-102904967	1	1	1	1	1	1	1	1	1	1	1	1
KLC1|chr14:103681615:+	Composite	chr14:103679384-103681615	0	0	1	1	1	1	1	1	1	1	0	1
XRCC3|chr14:103701547:-	Composite	chr14:103701547-103703327	1	0	1	1	1	0	1	1	1	1	1	0
BRF1|chr14:105267470:-	Composite	chr14:105267470-105272894	1	1	1	1	1	1	1	1	1	1	1	1
NIPA2|chr15:22841665:+	Composite	chr15:22839655-22841665	1	1	1	1	1	1	1	1	1	1	1	1
RYR3|chr15:33568351:+	Composite	chr15:33566678-33568351	0	1	0	0	1	0	0	0	0	0	0	0
RASGRP1|chr15:38528387:-	Skipped	chr15:38528387-38530330	0	0	0	0	0	0	0	0	0	1	0	0
EIF2AK4|chr15:39979037:+	Composite	chr15:39978078-39979037	1	1	0	1	1	1	0	0	1	1	1	1
CCDC32|chr15:40552818:-	Composite	chr15:40552818-40554127	1	0	1	0	1	0	1	1	1	0	0	1
KNL1|chr15:40651188:+	Skipped	chr15:40650777-40651188	0	0	0	0	1	0	0	0	1	0	0	1
ZFYVE19|chr15:40812628:+	Composite	chr15:40810649-40812628	1	1	1	1	1	1	1	1	1	1	1	1
INO80|chr15:41023878:-	Composite	chr15:41023878-41027736	1	0	1	1	1	1	1	1	1	1	1	1
CHP1|chr15:41258573:+	Skipped	chr15:41257581-41258573	1	1	1	1	1	1	1	1	1	1	1	1
CHP1|chr15:41272369:+	Skipped	chr15:41272180-41272369	1	0	0	0	0	0	0	1	1	1	0	0
RTF1|chr15:41458767:+	Composite	chr15:41457672-41458767	1	1	1	1	1	1	1	1	1	0	1	1
EHD4|chr15:41928117:-	Skipped	chr15:41928117-41928812	1	0	1	0	1	0	0	0	0	1	0	0
GANC|chr15:42301050:+	Composite	chr15:42297611-42301050	1	1	1	1	1	1	1	1	1	1	1	1
SNAP23|chr15:42512250:+	Composite	chr15:42511833-42512250	1	1	1	1	1	1	1	1	1	1	1	1
HAUS2|chr15:42564286:+	Composite	chr15:42563749-42564286	1	0	0	1	1	1	1	1	1	1	1	0
UBR1|chr15:42972361:-	Composite	chr15:42972361-42976867	1	1	1	1	1	1	1	1	1	1	1	1
UBR1|chr15:42988185:-	Composite	chr15:42988185-42988967	1	0	1	0	1	1	1	1	1	1	1	0
TP53BP1|chr15:43410860:-	Composite	chr15:43410860-43413334	0	0	1	0	0	0	0	1	0	0	1	0
TP53BP1|chr15:43436468:-	Composite	chr15:43436468-43438416	1	1	1	0	0	1	1	0	1	0	1	1
PDIA3|chr15:43760419:+	Composite	chr15:43756649-43760419	1	1	1	1	1	1	1	1	1	1	1	1
GOLM2|chr15:44319511:+	Skipped	chr15:44319407-44319511	0	0	0	0	1	1	1	1	0	0	1	0
SORD|chr15:45061721:+	Composite	chr15:45061067-45061721	0	1	1	0	0	1	1	0	0	0	0	1
BLOC1S6|chr15:45601455:+	Skipped	chr15:45597880-45601455	1	1	1	1	1	1	1	1	1	1	1	1
SQOR|chr15:45663810:+	Composite	chr15:45661955-45663810	1	0	1	0	1	1	1	0	1	1	1	1
SECISBP2L|chr15:49031033:-	Composite	chr15:49031033-49033100	1	1	1	1	1	0	1	1	1	1	1	1
FAM227B|chr15:49576041:-	Composite	chr15:49576041-49576845	0	0	1	0	0	1	1	0	0	0	1	1
HDC|chr15:50249485:-	Skipped	chr15:50249485-50249617	0	1	0	0	1	0	1	0	0	0	0	0
TRPM7|chr15:50621176:-	Composite	chr15:50621176-50624300	1	1	1	1	1	1	1	1	1	1	1	1
SPPL2A|chr15:50715160:-	Composite	chr15:50715160-50720100	1	1	1	1	1	1	1	1	1	1	1	1
AP4E1|chr15:50931292:+	Composite	chr15:50930805-50931292	0	0	1	1	1	0	0	0	1	0	1	0
DMXL2|chr15:51515445:-	Composite	chr15:51515445-51517167	0	0	0	0	1	1	0	1	1	1	1	1
TMOD2|chr15:51773685:+	Composite	chr15:51768262-51773685	1	0	0	0	1	0	1	1	1	1	0	0
TMOD2|chr15:51800270:+	Composite	chr15:51798197-51800270	0	0	0	1	0	1	1	1	0	0	1	0
RAB27A|chr15:55217691:-	Composite	chr15:55217691-55224012	1	1	1	1	1	1	1	1	1	1	1	1
RAB27A|chr15:55236690:-	Composite	chr15:55236690-55238491	0	1	0	0	0	0	0	1	1	1	0	0
CCPG1|chr15:55375200:-	Composite	chr15:55375200-55377150	0	1	1	0	1	0	1	1	1	1	0	0
ADAM10|chr15:58620960:-	Composite	chr15:58620960-58621621	1	1	1	1	1	1	1	1	1	1	1	1
ADAM10|chr15:58653574:-	Skipped	chr15:58653574-58655416	1	1	1	1	1	1	1	1	1	1	1	0
ADAM10|chr15:58675590:-	Composite	chr15:58675590-58679282	1	1	0	1	0	1	0	1	1	0	0	1
SLTM|chr15:58907688:-	Composite	chr15:58907688-58912610	1	0	1	1	1	1	1	1	1	1	1	1
RNF111|chr15:59068462:+	Composite	chr15:59066764-59068462	1	1	1	0	1	1	1	1	1	1	1	1
ICE2|chr15:60437645:-	Composite	chr15:60437645-60442545	1	0	1	0	1	1	1	1	1	1	0	0
VPS13C|chr15:61940416:-	Composite	chr15:61940416-61940794	0	0	1	0	0	1	0	0	1	1	0	0
VPS13C|chr15:61971730:-	Composite	chr15:61971730-61972764	0	1	1	0	1	1	1	1	1	0	0	1
TPM1|chr15:63058563:+	Composite	chr15:63056985-63058563	0	0	0	0	0	0	1	0	0	0	0	0
HERC1|chr15:63763575:-	Composite	chr15:63763575-63764191	1	1	1	0	1	0	1	1	1	1	0	1
CIAO2A|chr15:64090204:-	Skipped	chr15:64090204-64090315	0	0	1	0	0	1	1	0	0	1	1	0
CSNK1G1|chr15:64187360:-	Composite	chr15:64187360-64188485	0	0	1	0	1	0	1	1	1	1	0	1
CSNK1G1|chr15:64246652:-	Composite	chr15:64246652-64251581	1	1	1	1	1	1	1	1	1	1	1	1
PCLAF|chr15:64379083:-	Skipped	chr15:64379083-64379309	0	0	0	1	1	1	0	0	1	0	0	1
PLEKHO2|chr15:64858778:+	Composite	chr15:64854921-64858778	0	1	1	0	1	1	0	1	1	1	1	1
MTFMT|chr15:65022602:-	Composite	chr15:65022602-65023794	1	0	0	0	0	1	1	0	0	1	0	0
HACD3|chr15:65567347:+	Composite	chr15:65564215-65567347	1	1	1	1	1	1	1	1	1	1	1	1
DENND4A|chr15:65735532:-	Composite	chr15:65735532-65737945	1	0	0	1	1	1	1	1	1	1	1	1
IQCH|chr15:67262746:+	Composite	chr15:67261272-67262746	1	0	1	0	1	1	0	0	1	1	1	0
IQCH|chr15:67374625:+	Composite	chr15:67373367-67374625	1	0	0	0	0	0	0	0	0	0	0	0
MAP2K5|chr15:67566671:+	Composite	chr15:67563283-67566671	1	1	1	1	1	1	1	1	1	1	1	1
MAP2K5|chr15:67682104:+	Skipped	chr15:67681999-67682104	1	0	0	1	0	0	0	1	0	1	0	0
ITGA11|chr15:68355437:-	Composite	chr15:68355437-68357299	1	1	1	1	1	1	1	1	1	1	1	1
KIF23|chr15:69427163:+	Composite	chr15:69426336-69427163	1	0	0	0	1	0	1	0	1	1	1	1
UACA|chr15:70686484:-	Composite	chr15:70686484-70687646	0	0	0	0	1	1	0	0	0	1	0	0
MYO9A|chr15:71896892:-	Composite	chr15:71896892-71899032	0	0	1	0	1	1	0	1	1	0	0	1
PARP6|chr15:72255768:-	Composite	chr15:72255768-72256590	1	1	1	1	1	1	1	1	1	1	1	1
ARIH1|chr15:72582894:+	Composite	chr15:72582075-72582894	1	0	1	1	1	0	0	0	1	1	0	0
ADPGK|chr15:72770660:-	Composite	chr15:72770660-72771845	0	0	1	1	0	0	0	0	0	1	1	0
NPTN|chr15:73581998:-	Composite	chr15:73581998-73587618	1	1	1	1	1	1	1	1	1	1	1	1
ARID3B|chr15:74594302:+	Composite	chr15:74593138-74594302	1	0	1	1	1	0	1	1	1	1	0	1
MPI|chr15:74894006:+	Composite	chr15:74893138-74894006	1	0	1	1	1	0	1	0	0	0	0	0
SCAPER|chr15:76801414:-	Composite	chr15:76801414-76804633	0	1	0	1	1	1	0	0	1	1	0	0
RCN2|chr15:76934142:+	Composite	chr15:76932361-76934142	1	0	0	1	0	0	0	0	1	0	0	0
TBC1D2B|chr15:78002179:-	Composite	chr15:78002179-78003490	1	0	1	1	1	1	1	1	1	1	1	1
WDR61|chr15:78286302:-	Skipped	chr15:78286302-78286619	0	0	0	1	1	1	0	0	0	0	0	0
ST20-MTHFS|chr15:79898850:-	Skipped	chr15:79898850-79899125	1	1	1	0	1	1	1	1	1	1	1	1
CEMIP|chr15:80878548:+	Composite	chr15:80873864-80878548	1	0	0	0	1	0	0	1	1	1	0	1
CEMIP|chr15:80938193:+	Composite	chr15:80937794-80938193	1	0	0	1	1	1	1	0	0	0	0	1
EFL1|chr15:82226135:-	Composite	chr15:82226135-82227572	1	1	0	0	1	1	1	1	1	1	0	0
PDE8A|chr15:85115054:+	Composite	chr15:85113873-85115054	0	0	0	0	1	0	1	1	0	1	0	0
AKAP13|chr15:85686639:+	Composite	chr15:85684741-85686639	1	0	1	1	1	1	1	1	1	1	1	0
DET1|chr15:88515869:-	Composite	chr15:88515869-88516973	0	0	1	1	0	0	1	1	1	0	0	0
ISG20|chr15:88643355:+	Composite	chr15:88639343-88643355	1	1	1	1	1	0	0	1	1	1	1	1
ABHD2|chr15:89121211:+	Skipped	chr15:89119565-89121211	1	1	1	1	1	1	1	1	1	1	1	1
BLM|chr15:90759950:+	Composite	chr15:90754811-90759950	1	1	1	1	1	1	1	1	1	1	1	1
CHD2|chr15:92926818:+	Composite	chr15:92924321-92926818	1	0	1	1	1	1	1	1	1	1	1	0
MCTP2|chr15:94444006:+	Composite	chr15:94442919-94444006	1	1	0	1	0	1	1	1	1	1	1	1
NPRL3|chr16:97415:-	Composite	chr16:97415-98301	0	1	1	0	1	1	1	1	0	1	0	0
LUC7L|chr16:192462:-	Composite	chr16:192462-193015	0	0	1	0	0	1	1	1	1	1	0	0
TPSG1|chr16:1224225:-	Skipped	chr16:1224225-1224327	0	0	0	0	0	0	1	0	0	0	0	0
UBE2I|chr16:1321776:+	Composite	chr16:1320438-1321776	0	1	1	0	1	0	1	0	0	0	1	0
GNPTG|chr16:1354632:+	Composite	chr16:1352239-1354632	1	0	1	1	1	1	1	1	1	1	1	1
UNKL|chr16:1395147:-	Composite	chr16:1395147-1397295	1	1	1	1	1	1	1	1	1	1	1	1
CLCN7|chr16:1453175:-	Composite	chr16:1453175-1453894	1	1	1	0	1	1	1	0	1	1	1	0
IFT140|chr16:1576147:-	Skipped	chr16:1576147-1579519	1	1	1	1	1	1	1	1	1	1	1	1
CRAMP1|chr16:1648912:+	Composite	chr16:1641139-1648912	1	1	1	1	1	1	1	1	1	1	1	1
CRAMP1|chr16:1653856:+	Composite	chr16:1653033-1653856	1	1	1	0	1	1	1	1	1	1	1	1
MAPK8IP3|chr16:1755950:+	Composite	chr16:1748602-1755950	1	1	1	1	1	1	1	1	1	1	1	1
ZNF75A|chr16:3315192:+	Composite	chr16:3313049-3315192	0	0	1	0	1	1	1	0	0	1	0	0
NAA60|chr16:3449968:+	Composite	chr16:3448471-3449968	1	1	1	1	1	1	1	1	1	1	1	1
NAA60|chr16:3450164:+	Skipped	chr16:3450004-3450164	0	1	0	0	0	1	0	0	0	1	0	1
CLUAP1|chr16:3507050:+	Composite	chr16:3506331-3507050	1	0	0	0	1	0	1	1	1	1	0	0
DNASE1|chr16:3645178:+	Composite	chr16:3642892-3645178	1	1	1	0	1	1	1	1	1	1	1	1
CREBBP|chr16:3789000:-	Composite	chr16:3789000-3792094	1	1	1	0	1	1	1	1	1	1	1	1
ABAT|chr16:8759201:+	Composite	chr16:8757757-8759201	1	1	1	1	1	1	1	1	1	1	1	1
PMM2|chr16:8802684:+	Composite	chr16:8801799-8802684	0	0	0	0	0	1	0	0	0	0	0	0
ATF7IP2|chr16:10475836:+	Composite	chr16:10473923-10475836	1	1	1	1	1	1	1	1	1	1	1	1
CLEC16A|chr16:11129303:+	Composite	chr16:11125979-11129303	1	0	0	0	1	1	1	1	1	0	1	1
TXNDC11|chr16:11687228:-	Composite	chr16:11687228-11687966	0	0	0	0	1	1	0	1	0	0	0	0
GSPT1|chr16:11881656:-	Composite	chr16:11881656-11883095	1	1	1	0	1	1	1	1	0	1	1	0
GSPT1|chr16:11889947:-	Composite	chr16:11889947-11891139	1	1	1	1	1	1	1	1	1	1	1	1
BFAR|chr16:14650587:+	Composite	chr16:14649804-14650587	1	1	1	1	1	1	1	1	1	1	1	1
CEP20|chr16:15879013:-	Composite	chr16:15879013-15879888	0	1	1	1	0	0	1	1	0	0	1	0
SMG1|chr16:18814895:-	Composite	chr16:18814895-18815281	1	1	1	1	1	1	1	1	1	1	1	1
CCP110|chr16:19527541:+	Composite	chr16:19525719-19527541	0	0	0	1	0	1	0	1	0	0	1	1
VPS35L|chr16:19615312:+	Composite	chr16:19611728-19615312	1	1	1	1	1	1	1	1	1	1	1	1
VPS35L|chr16:19621502:+	Composite	chr16:19616686-19621502	1	1	1	1	1	1	1	1	1	1	1	1
ACSM3|chr16:20773515:+	Composite	chr16:20769984-20773515	1	1	0	1	1	1	0	1	1	1	1	0
ACSM3|chr16:20789682:+	Composite	chr16:20786078-20789682	1	0	1	0	1	0	0	0	1	1	1	0
REXO5|chr16:20841946:+	Composite	chr16:20840331-20841946	1	0	0	0	1	0	1	0	1	1	1	0
LDAF1|chr16:21162571:+	Composite	chr16:21161085-21162571	1	1	0	0	1	0	1	1	1	1	1	1
EEF2K|chr16:22261407:+	Composite	chr16:22260462-22261407	1	1	1	0	0	1	1	0	1	1	1	1
COG7|chr16:23395103:-	Composite	chr16:23395103-23398129	1	0	1	0	1	1	1	0	1	1	1	1
GGA2|chr16:23475791:-	Composite	chr16:23475791-23478501	1	1	1	1	1	1	1	1	1	1	1	1
PALB2|chr16:23612691:-	Skipped	chr16:23612691-23613407	1	1	1	0	1	1	1	1	1	1	1	1
DCTN5|chr16:23663569:+	Composite	chr16:23661170-23663569	1	1	1	0	1	1	1	1	1	1	1	1
LCMT1|chr16:25133349:+	Composite	chr16:25132402-25133349	1	0	1	0	1	0	0	1	1	1	1	0
ZKSCAN2|chr16:25246257:-	Composite	chr16:25246257-25247390	0	0	0	0	0	0	0	0	1	1	0	0
IL4R|chr16:27345997:+	Composite	chr16:27344869-27345997	1	1	1	0	1	1	1	1	1	1	1	1
KATNIP|chr16:27654722:+	Skipped	chr16:27654608-27654722	0	1	0	1	1	1	1	0	1	1	1	1
XPO6|chr16:28109298:-	Composite	chr16:28109298-28112006	0	0	1	0	1	1	0	0	0	1	1	0
XPO6|chr16:28114543:-	Composite	chr16:28114543-28117462	1	0	1	1	1	0	1	1	1	1	1	1
CLN3|chr16:28485969:-	Composite	chr16:28485969-28486490	0	1	1	1	1	1	1	1	0	1	0	0
SULT1A2|chr16:28594068:-	Composite	chr16:28594068-28595464	1	0	1	1	1	1	1	1	1	1	1	1
NPIPB11|chr16:29402991:-	Composite	chr16:29402991-29403840	1	1	1	1	1	1	1	1	1	1	1	1
BOLA2-SMG1P6|chr16:29450170:-	Skipped	chr16:29450170-29450276	0	0	1	0	0	0	1	0	0	0	0	0
DOC2A|chr16:30012493:-	Skipped	chr16:30012493-30012677	0	0	0	0	0	0	0	0	0	0	1	0
ITGAL|chr16:30476488:+	Composite	chr16:30475513-30476488	1	1	1	1	1	1	1	1	1	1	1	1
TRIM72|chr16:31222248:+	Composite	chr16:31220896-31222248	0	0	0	0	0	0	0	0	0	1	0	0
ITGAX|chr16:31364863:+	Composite	chr16:31363165-31364863	1	1	1	1	1	0	1	1	1	1	0	0
KRBOX5|chr16:31721476:+	Composite	chr16:31718913-31721476	0	1	1	1	0	1	1	1	0	1	0	0
ZNF267|chr16:31887193:+	Composite	chr16:31885161-31887193	0	1	1	0	1	0	0	1	0	1	1	0
SHCBP1|chr16:46620477:-	Skipped	chr16:46620477-46620900	0	0	0	0	1	1	0	0	1	1	0	0
VPS35|chr16:46663687:-	Composite	chr16:46663687-46669052	1	1	1	1	1	1	1	1	1	1	1	1
ITFG1|chr16:47250218:-	Composite	chr16:47250218-47258740	1	1	1	1	1	1	1	1	1	1	1	1
ITFG1|chr16:47436414:-	Skipped	chr16:47436414-47437467	0	0	0	0	1	1	1	1	1	0	0	1
PHKB|chr16:47506071:+	Composite	chr16:47502991-47506071	1	1	1	1	1	1	1	1	1	1	1	1
N4BP1|chr16:48559242:-	Composite	chr16:48559242-48562444	0	0	0	0	1	1	0	1	0	1	0	0
NOD2|chr16:50703290:+	Composite	chr16:50699488-50703290	0	0	0	1	0	0	0	1	1	1	0	0
NOD2|chr16:50713589:+	Composite	chr16:50710558-50713589	0	0	0	1	0	1	0	1	1	1	0	0
CYLD|chr16:50787741:+	Composite	chr16:50786855-50787741	0	0	1	1	1	1	1	1	1	1	1	1
CHD9|chr16:53123452:+	Skipped	chr16:53121300-53123452	1	1	1	1	1	1	1	1	1	1	1	1
CHD9|chr16:53281332:+	Skipped	chr16:53281090-53281332	1	1	1	1	0	1	1	1	1	1	1	1
CHD9|chr16:53298797:+	Composite	chr16:53296956-53298797	1	0	1	0	1	0	1	1	1	1	1	1
CHD9|chr16:53313258:+	Composite	chr16:53308686-53313258	1	0	1	1	1	1	1	0	1	0	0	1
RPGRIP1L|chr16:53655268:-	Composite	chr16:53655268-53656589	0	0	0	1	0	1	1	0	0	0	0	0
LPCAT2|chr16:55542023:+	Skipped	chr16:55541838-55542023	1	1	1	1	1	1	1	1	1	1	1	1
NUDT21|chr16:56446901:-	Composite	chr16:56446901-56447989	1	1	0	0	1	1	0	0	1	0	1	0
CSNK2A2|chr16:58171961:-	Composite	chr16:58171961-58174510	1	0	1	1	0	0	0	0	1	0	1	0
CDH5|chr16:66392046:+	Composite	chr16:66390403-66392046	1	1	1	1	1	1	1	1	1	1	1	1
NAE1|chr16:66804257:-	Composite	chr16:66804257-66805826	1	0	0	0	0	0	0	0	0	0	1	0
NAE1|chr16:66811151:-	Composite	chr16:66811151-66813697	1	1	1	1	1	1	1	1	1	1	1	1
PHAF1|chr16:67126879:+	Composite	chr16:67125959-67126879	1	0	1	1	1	0	1	1	1	1	0	0
ATP6V0D1|chr16:67442452:-	Composite	chr16:67442452-67443178	0	0	1	1	0	0	0	0	1	1	1	1
SLC12A4|chr16:67957327:-	Composite	chr16:67957327-67957796	0	1	1	0	1	1	1	1	1	1	0	0
DUS2|chr16:68031623:+	Skipped	chr16:68030757-68031623	1	1	1	1	1	1	1	1	1	1	1	1
DUS2|chr16:68054338:+	Composite	chr16:68053564-68054338	0	0	0	0	0	0	0	1	1	1	0	0
NFATC3|chr16:68169587:+	Composite	chr16:68166843-68169587	1	1	1	1	1	1	1	1	1	1	1	1
PRMT7|chr16:68317863:+	Composite	chr16:68315897-68317863	1	1	1	1	1	1	1	1	1	1	1	1
TANGO6|chr16:68932247:+	Composite	chr16:68930238-68932247	1	1	1	1	1	1	1	1	1	1	1	1
NFAT5|chr16:69650276:+	Composite	chr16:69647028-69650276	1	1	1	1	1	1	1	1	1	1	1	1
NFAT5|chr16:69687456:+	Composite	chr16:69684890-69687456	1	1	1	1	1	1	1	1	1	1	1	1
NQO1|chr16:69711816:-	Composite	chr16:69711816-69713129	1	0	1	0	1	0	0	0	1	1	0	0
PDPR|chr16:70141074:+	Composite	chr16:70138899-70141074	1	0	1	1	1	1	1	1	1	1	1	1
ST3GAL2|chr16:70382054:-	Composite	chr16:70382054-70382924	1	1	1	1	1	0	1	1	1	1	0	0
VAC14|chr16:70776785:-	Composite	chr16:70776785-70780939	1	1	1	1	1	1	1	1	1	1	1	1
AP1G1|chr16:71737864:-	Composite	chr16:71737864-71739102	0	0	0	0	1	0	0	1	1	1	0	1
AP1G1|chr16:71760848:-	Composite	chr16:71760848-71761567	0	0	0	0	1	0	1	0	0	1	0	0
ATXN1L|chr16:71849243:+	Composite	chr16:71848010-71849243	1	0	1	0	1	0	1	1	1	1	0	1
ZFHX3|chr16:72810181:-	Composite	chr16:72810181-72811777	1	1	1	1	1	1	1	1	1	1	1	1
CFDP1|chr16:75372205:-	Skipped	chr16:75372205-75372568	1	0	1	0	0	1	1	1	1	1	0	1
GABARAPL2|chr16:75570738:+	Composite	chr16:75568037-75570738	0	0	1	0	0	1	0	0	0	1	1	1
WWOX|chr16:78388825:+	Composite	chr16:78386860-78388825	1	1	1	1	1	1	1	1	1	1	1	1
CMIP|chr16:81629166:+	Composite	chr16:81620876-81629166	1	1	1	1	1	1	1	1	1	1	1	1
PLCG2|chr16:81900111:+	Skipped	chr16:81897876-81900111	1	0	1	0	1	0	1	1	1	1	1	1
KIAA0513|chr16:85078331:+	Composite	chr16:85077425-85078331	1	1	1	1	0	0	1	0	1	1	0	0
MAP1LC3B|chr16:87400705:+	Composite	chr16:87398815-87400705	1	1	1	1	1	1	1	1	1	1	1	1
SPATA33|chr16:89661503:+	Skipped	chr16:89660540-89661503	1	1	1	1	1	0	0	0	0	1	1	0
FANCA|chr16:89802265:-	Composite	chr16:89802265-89803341	1	0	1	0	1	1	1	1	0	1	1	0
FANCA|chr16:89809887:-	Composite	chr16:89809887-89810802	1	1	1	1	1	1	1	1	1	1	1	1
TCF25|chr16:89886787:+	Composite	chr16:89885848-89886787	1	1	1	1	1	1	1	1	1	1	1	1
TCF25|chr16:89901772:+	Composite	chr16:89900635-89901772	1	1	1	1	1	1	1	1	1	1	1	1
VPS53|chr17:665399:-	Skipped	chr17:665399-669887	1	1	1	1	1	1	1	1	1	1	1	1
INPP5K|chr17:1507707:-	Composite	chr17:1507707-1508226	0	1	0	0	1	1	0	0	1	1	0	0
SMG6|chr17:2181493:-	Composite	chr17:2181493-2186831	1	1	1	1	1	1	1	1	1	1	1	1
NCBP3|chr17:3821585:-	Composite	chr17:3821585-3822052	1	0	1	0	1	1	1	1	1	1	1	1
RABEP1|chr17:5343273:+	Composite	chr17:5338019-5343273	1	1	1	1	1	1	1	1	1	1	1	1
NUP88|chr17:5393398:-	Skipped	chr17:5393398-5394217	1	1	1	0	1	1	1	1	1	1	1	1
NLRP1|chr17:5546587:-	Composite	chr17:5546587-5553556	1	1	0	1	1	1	0	1	0	1	1	0
MED31|chr17:6649132:-	Composite	chr17:6649132-6650078	0	1	1	1	1	1	1	1	1	1	0	0
XAF1|chr17:6772348:+	Composite	chr17:6770643-6772348	0	0	1	1	1	1	0	1	0	0	0	1
ALOX12|chr17:7002644:+	Composite	chr17:7001602-7002644	0	1	1	1	1	1	1	0	0	1	1	1
NAA38|chr17:7874921:-	Skipped	chr17:7874921-7875633	1	1	0	0	1	1	0	0	1	1	0	0
PIK3R6|chr17:8824755:-	Composite	chr17:8824755-8827294	1	1	1	1	1	1	1	1	1	1	1	1
STX8|chr17:9394661:-	Skipped	chr17:9394661-9396711	1	0	1	1	1	1	1	0	1	1	1	1
ZNF18|chr17:11988024:-	Skipped	chr17:11988024-11989151	1	1	1	1	1	1	1	1	1	1	1	1
COX10|chr17:14182281:+	Skipped	chr17:14182021-14182281	0	1	1	0	1	1	1	1	0	0	1	0
NCOR1|chr17:16161636:-	Composite	chr17:16161636-16165161	1	1	1	1	1	1	1	1	1	1	1	1
PIGL|chr17:16218210:+	Skipped	chr17:16217548-16218210	0	0	1	0	1	1	0	1	0	0	1	0
MPRIP|chr17:17163946:+	Composite	chr17:17161240-17163946	1	0	0	0	0	0	1	1	0	1	0	1
FLCN|chr17:17218541:-	Composite	chr17:17218541-17219209	0	0	0	0	1	1	1	1	1	1	0	1
FLCN|chr17:17235141:-	Composite	chr17:17235141-17236683	1	0	0	0	1	0	0	1	1	1	0	1
SHMT1|chr17:18360420:-	Skipped	chr17:18360420-18360552	0	0	0	0	1	1	1	1	1	0	0	0
SPECC1|chr17:20115829:+	Composite	chr17:20110427-20115829	1	1	1	1	1	1	1	1	1	1	1	1
DHRS7B|chr17:21178944:+	Composite	chr17:21178233-21178944	0	0	1	0	1	0	1	0	1	1	0	0
DHRS7B|chr17:21187135:+	Composite	chr17:21184371-21187135	1	0	1	1	1	1	1	1	1	1	0	0
TMEM199|chr17:28361107:+	Composite	chr17:28360735-28361107	0	1	1	1	1	1	1	1	1	1	0	1
PHF12|chr17:28920866:-	Composite	chr17:28920866-28921808	1	1	1	1	1	1	1	1	1	1	1	1
TAOK1|chr17:29505736:+	Composite	chr17:29502589-29505736	1	1	1	1	1	1	1	1	1	1	1	1
TAOK1|chr17:29536323:+	Composite	chr17:29534118-29536323	1	0	1	1	1	0	1	1	1	1	0	1
SSH2|chr17:29700961:-	Composite	chr17:29700961-29703062	1	1	1	1	1	1	1	1	1	1	1	1
SSH2|chr17:29921736:-	Skipped	chr17:29921736-29925555	1	1	1	1	1	1	1	1	1	1	1	1
EFCAB5|chr17:30060243:+	Composite	chr17:30059545-30060243	0	0	0	0	1	0	0	0	0	0	1	0
ADAP2|chr17:30934582:+	Composite	chr17:30934185-30934582	0	0	1	0	0	0	0	0	0	0	0	1
LRRC37B|chr17:32051522:+	Composite	chr17:32050003-32051522	1	1	1	1	1	1	1	1	1	1	1	1
ZNF207|chr17:32366942:+	Composite	chr17:32366665-32366942	1	1	1	1	1	1	1	1	1	1	1	1
AP2B1|chr17:35660112:+	Skipped	chr17:35659764-35660112	1	1	1	1	1	1	1	1	1	1	1	1
FBXL20|chr17:39263873:-	Composite	chr17:39263873-39264387	0	1	0	1	1	1	1	1	1	1	0	0
FBXL20|chr17:39294989:-	Composite	chr17:39294989-39297195	1	1	1	1	1	1	1	1	1	1	1	1
FBXL20|chr17:39339810:-	Composite	chr17:39339810-39343241	1	1	1	1	1	1	1	1	1	1	1	1
MED1|chr17:39414635:-	Composite	chr17:39414635-39415131	1	1	1	1	1	1	1	1	1	1	1	1
CDK12|chr17:39526878:+	Composite	chr17:39525864-39526878	1	1	1	1	1	1	1	0	1	1	1	1
SMARCE1|chr17:40641144:-	Composite	chr17:40641144-40642559	0	0	0	0	1	1	0	1	0	0	0	0
KLHL10|chr17:41846376:+	Composite	chr17:41845126-41846376	1	1	1	1	1	1	1	1	1	1	1	1
STAT3|chr17:42334299:-	Composite	chr17:42334299-42337586	1	1	1	1	1	1	1	1	1	1	1	1
BECN1|chr17:42813161:-	Composite	chr17:42813161-42814008	1	1	1	1	1	1	1	1	1	1	1	1
NBR1|chr17:43195977:+	Composite	chr17:43194964-43195977	1	1	1	1	1	1	1	1	1	1	1	1
MPP3|chr17:43824938:-	Composite	chr17:43824938-43825841	0	0	0	1	0	0	0	0	0	0	0	0
SLC4A1|chr17:44257157:-	Composite	chr17:44257157-44257544	0	0	0	0	1	0	0	0	1	0	0	0
ITGA2B|chr17:44388681:-	Skipped	chr17:44388681-44389015	1	1	1	1	1	1	1	1	1	1	1	0
GPATCH8|chr17:44421702:-	Composite	chr17:44421702-44424492	1	1	1	1	1	1	1	1	1	1	1	1
GPATCH8|chr17:44467206:-	Composite	chr17:44467206-44473759	1	1	1	1	1	1	1	1	1	1	1	1
HEXIM2|chr17:45164311:+	Composite	chr17:45162750-45164311	1	0	1	1	1	1	1	1	1	1	1	1
CDC27|chr17:47134305:-	Composite	chr17:47134305-47137360	1	1	1	1	1	1	1	1	1	1	1	1
CDC27|chr17:47141557:-	Composite	chr17:47141557-47142022	0	0	1	1	1	1	1	1	1	0	1	1
SKAP1|chr17:48136335:-	Skipped	chr17:48136335-48136560	1	0	0	0	1	0	1	0	1	1	1	0
CALCOCO2|chr17:48854021:+	Composite	chr17:48852926-48854021	0	0	1	0	1	1	0	1	1	0	0	0
MYCBPAP|chr17:50520870:+	Skipped	chr17:50520593-50520870	0	0	0	0	1	0	0	0	0	0	0	0
MBTD1|chr17:51211560:-	Composite	chr17:51211560-51217416	1	1	1	1	1	1	1	1	1	1	1	1
TOM1L1|chr17:54958840:+	Composite	chr17:54950045-54958840	1	1	1	1	1	1	1	1	1	1	1	1
STXBP4|chr17:54991719:+	Composite	chr17:54990825-54991719	0	0	1	0	0	1	0	0	0	1	0	0
MSI2|chr17:57618096:+	Composite	chr17:57615970-57618096	1	1	1	0	1	1	1	1	1	1	1	1
TRIM37|chr17:59087458:-	Composite	chr17:59087458-59088407	1	1	0	0	1	1	1	0	1	0	0	0
DHX40|chr17:59567780:+	Composite	chr17:59566627-59567780	1	0	1	0	1	1	0	1	1	1	1	0
CLTC|chr17:59684815:+	Composite	chr17:59683875-59684815	1	1	1	1	1	1	1	1	1	1	1	0
VMP1|chr17:59766225:+	Composite	chr17:59764971-59766225	0	0	1	0	0	1	0	1	0	0	0	0
VMP1|chr17:59835051:+	Composite	chr17:59834012-59835051	1	1	1	1	1	1	1	1	1	1	1	1
TUBD1|chr17:59866231:-	Composite	chr17:59866231-59866749	0	0	1	0	0	0	0	0	0	1	0	0
RPS6KB1|chr17:59937767:+	Skipped	chr17:59937578-59937767	1	0	1	1	1	1	1	0	0	1	0	0
RPS6KB1|chr17:59942728:+	Composite	chr17:59940836-59942728	1	1	1	1	1	1	1	1	1	1	1	1
APPBP2|chr17:60519255:-	Skipped	chr17:60519255-60520565	1	0	1	1	1	1	1	1	1	1	1	1
BCAS3|chr17:61087134:+	Skipped	chr17:61086698-61087134	0	0	1	0	0	0	0	0	0	0	0	0
BCAS3|chr17:61264397:+	Skipped	chr17:61264225-61264397	1	1	0	1	0	0	0	0	1	0	0	0
MED13|chr17:61951888:-	Composite	chr17:61951888-61953113	1	0	1	1	1	1	1	1	1	1	1	1
MED13|chr17:61954789:-	Composite	chr17:61954789-61955567	0	0	1	0	1	0	0	0	1	1	1	1
MED13|chr17:61961848:-	Composite	chr17:61961848-61962971	1	1	1	1	1	1	1	1	1	1	1	1
MED13|chr17:61970145:-	Composite	chr17:61970145-61972888	1	0	1	0	1	1	1	0	0	1	1	1
MED13|chr17:61977744:-	Composite	chr17:61977744-61983114	1	1	1	1	1	1	1	1	1	1	1	1
MED13|chr17:62044824:-	Composite	chr17:62044824-62052705	1	1	1	1	1	1	1	1	1	1	1	1
METTL2A|chr17:62427600:+	Composite	chr17:62426299-62427600	0	0	1	0	0	0	0	0	0	0	0	0
MRC2|chr17:62683084:+	Composite	chr17:62682235-62683084	1	1	1	1	1	1	1	1	1	1	1	1
TANC2|chr17:63398488:+	Composite	chr17:63395743-63398488	1	1	1	1	1	1	1	1	1	1	1	1
STRADA|chr17:63707720:-	Composite	chr17:63707720-63710614	1	1	1	1	1	1	1	1	1	1	1	1
CCDC47|chr17:63751039:-	Composite	chr17:63751039-63752107	1	1	1	1	1	1	1	1	1	1	1	1
CCDC47|chr17:63759746:-	Composite	chr17:63759746-63760979	1	1	1	1	1	1	1	1	1	1	1	1
DDX42|chr17:63814664:+	Composite	chr17:63813228-63814664	1	1	0	0	1	1	0	0	1	1	1	1
ERN1|chr17:64053937:-	Composite	chr17:64053937-64054439	1	1	1	0	1	1	1	0	0	0	1	0
ERN1|chr17:64057113:-	Composite	chr17:64057113-64057993	1	1	1	1	1	1	1	1	1	1	1	1
ERN1|chr17:64094785:-	Composite	chr17:64094785-64098241	1	0	1	0	1	1	1	0	1	1	1	1
PECAM1|chr17:64348728:-	Composite	chr17:64348728-64350433	1	1	1	1	1	1	1	1	1	1	1	1
MILR1|chr17:64449797:+	Composite	chr17:64449314-64449797	0	1	0	0	0	0	0	0	0	0	0	0
MILR1|chr17:64469125:+	Skipped	chr17:64468982-64469125	0	1	1	1	0	0	1	1	0	0	1	1
SMURF2|chr17:64575729:-	Composite	chr17:64575729-64578576	1	1	1	1	1	1	1	1	1	1	1	1
CEP112|chr17:66176652:-	Composite	chr17:66176652-66177020	0	0	0	1	0	0	0	0	0	0	0	1
NOL11|chr17:67720682:+	Skipped	chr17:67720347-67720682	1	1	1	1	1	1	1	1	1	1	1	1
BPTF|chr17:67879298:+	Composite	chr17:67875556-67879298	0	1	1	0	1	1	1	0	1	1	0	1
SLC16A6|chr17:68276442:-	Composite	chr17:68276442-68278327	1	0	1	0	1	0	1	1	1	1	1	1
WIPI1|chr17:68424120:-	Composite	chr17:68424120-68426175	1	1	1	1	1	1	1	1	1	1	1	1
WIPI1|chr17:68443097:-	Skipped	chr17:68443097-68443446	1	0	1	0	1	0	1	1	0	0	0	0
ARSG|chr17:68444069:+	Skipped	chr17:68443447-68444069	0	0	1	0	0	0	0	0	0	0	0	0
PRKAR1A|chr17:68534968:+	Composite	chr17:68530277-68534968	0	0	1	0	0	1	1	1	0	1	1	0
SLC39A11|chr17:72722798:-	Skipped	chr17:72722798-72729006	1	1	1	1	1	1	1	1	1	1	1	1
DNAI2|chr17:74285662:+	Composite	chr17:74285040-74285662	0	1	0	0	0	0	1	0	0	0	0	0
GPRC5C|chr17:74445274:+	Composite	chr17:74443818-74445274	1	0	0	0	1	0	0	0	1	1	0	1
JPT1|chr17:75138565:-	Skipped	chr17:75138565-75139306	0	0	0	0	1	1	0	0	1	0	0	1
NUP85|chr17:75227311:+	Skipped	chr17:75226745-75227311	1	1	0	0	0	0	0	0	1	0	0	0
GRB2|chr17:75386281:-	Composite	chr17:75386281-75393765	1	1	1	1	1	1	1	1	1	1	1	1
MYO15B|chr17:75594123:+	Composite	chr17:75592679-75594123	1	1	1	1	1	1	1	1	1	1	1	1
MYO15B|chr17:75599044:+	Composite	chr17:75596768-75599044	1	1	1	1	1	1	1	1	1	1	1	1
MYO15B|chr17:75607444:+	Skipped	chr17:75606933-75607444	0	1	0	0	1	0	1	0	0	0	1	0
ACOX1|chr17:75950114:-	Composite	chr17:75950114-75950964	1	1	1	1	1	0	1	1	1	1	1	1
SRP68|chr17:76055786:-	Composite	chr17:76055786-76057543	1	0	0	0	1	1	1	0	1	1	0	1
SRP68|chr17:76066627:-	Composite	chr17:76066627-76067330	1	1	1	1	1	1	1	1	1	1	1	1
SEC14L1|chr17:77090958:+	Composite	chr17:77089153-77090958	1	1	1	1	1	1	1	1	1	1	1	1
SEC14L1|chr17:77099227:+	Skipped	chr17:77099018-77099227	1	0	1	1	1	1	0	0	0	0	0	1
USP36|chr17:78821402:-	Composite	chr17:78821402-78822004	1	1	1	0	1	1	1	1	1	1	1	1
CBX2|chr17:79779739:+	Composite	chr17:79779362-79779739	1	1	0	0	1	1	0	0	0	0	0	1
RNF213|chr17:80289627:+	Composite	chr17:80288633-80289627	1	1	1	1	1	1	1	1	1	1	1	1
ENDOV|chr17:80420533:+	Skipped	chr17:80420050-80420533	1	0	1	0	0	0	0	0	1	0	0	0
RPTOR|chr17:80829153:+	Composite	chr17:80823079-80829153	0	0	1	0	1	1	0	1	0	0	1	1
NPLOC4|chr17:81613072:-	Composite	chr17:81613072-81613494	0	0	0	0	1	0	0	1	0	1	0	0
HGS|chr17:81693032:+	Composite	chr17:81691447-81693032	1	1	0	0	1	0	1	0	1	1	1	1
SLC25A10|chr17:81718338:+	Skipped	chr17:81718052-81718338	1	0	0	0	1	0	1	0	1	1	1	0
ASPSCR1|chr17:81995148:+	Composite	chr17:81994821-81995148	0	0	1	1	0	0	1	0	0	0	1	1
HEXD|chr17:82420559:+	Composite	chr17:82419749-82420559	0	0	0	0	1	0	0	0	0	0	0	0
WDR45B|chr17:82638985:-	Composite	chr17:82638985-82644023	1	1	1	1	1	1	1	1	1	1	1	1
SMCHD1|chr18:2719453:+	Composite	chr18:2718315-2719453	1	1	1	1	1	1	1	1	1	1	1	1
MYOM1|chr18:3187044:-	Composite	chr18:3187044-3187637	1	0	0	0	0	0	0	0	0	0	0	0
NDUFV2|chr18:9128045:+	Composite	chr18:9126831-9128045	1	1	0	0	1	0	1	0	1	1	0	0
RALBP1|chr18:9520198:+	Composite	chr18:9516845-9520198	1	1	1	1	1	1	1	1	1	1	1	1
RAB31|chr18:9847545:+	Composite	chr18:9845582-9847545	0	1	1	1	0	0	0	0	1	1	1	0
NAPG|chr18:10535622:+	Composite	chr18:10534466-10535622	1	0	0	0	1	0	1	0	1	1	0	0
PTPN2|chr18:12846463:-	Skipped	chr18:12846463-12846670	0	0	0	1	0	0	0	0	1	0	1	0
CEP192|chr18:13036202:+	Composite	chr18:13030465-13036202	1	1	1	1	1	1	1	1	1	1	1	1
FAM210A|chr18:13670345:-	Skipped	chr18:13670345-13670968	1	1	1	1	1	1	1	1	1	1	1	1
ZNF519|chr18:14123763:-	Composite	chr18:14123763-14124476	1	1	1	1	1	1	1	1	1	1	1	1
ROCK1|chr18:21009171:-	Composite	chr18:21009171-21015479	1	1	1	1	1	1	1	1	1	1	1	1
ROCK1|chr18:21065938:-	Composite	chr18:21065938-21070613	1	1	1	1	1	1	1	1	1	1	1	1
ABHD3|chr18:21677363:-	Skipped	chr18:21677363-21682197	1	1	1	1	1	1	1	1	1	1	1	1
RBBP8|chr18:22950606:+	Composite	chr18:22949618-22950606	0	0	1	0	0	0	1	0	1	0	0	1
RBBP8|chr18:22990908:+	Composite	chr18:22989221-22990908	0	0	0	0	0	1	0	0	0	1	1	0
NPC1|chr18:23532695:-	Composite	chr18:23532695-23533517	0	0	0	1	1	1	0	0	0	0	0	1
NPC1|chr18:23579508:-	Skipped	chr18:23579508-23579881	1	1	1	1	1	1	1	1	1	1	1	1
TTC39C|chr18:24081989:+	Composite	chr18:24080585-24081989	0	0	0	0	0	0	0	0	1	0	1	0
TTC39C|chr18:24128445:+	Composite	chr18:24125427-24128445	1	0	1	0	0	0	0	1	1	1	0	1
TRAPPC8|chr18:31869002:-	Composite	chr18:31869002-31870502	1	1	1	1	1	1	1	1	1	1	1	1
RNF125|chr18:32031512:+	Skipped	chr18:32030886-32031512	1	1	0	0	0	0	0	0	0	0	0	0
MAPRE2|chr18:35071404:+	Composite	chr18:35070195-35071404	0	0	0	0	0	0	1	0	0	0	1	0
ZSCAN30|chr18:35259014:-	Skipped	chr18:35259014-35263240	1	1	1	1	1	1	1	1	1	1	1	1
TPGS2|chr18:36800629:-	Composite	chr18:36800629-36805502	1	1	1	0	1	1	1	1	1	1	0	1
KIAA1328|chr18:36897382:+	Skipped	chr18:36897203-36897382	1	0	0	0	1	1	1	0	0	1	1	0
PIK3C3|chr18:42014860:+	Composite	chr18:42013442-42014860	1	1	1	0	1	1	1	1	1	1	1	0
PIK3C3|chr18:42053488:+	Skipped	chr18:42049868-42053488	1	1	1	0	1	1	1	1	1	1	1	1
EPG5|chr18:45857703:-	Composite	chr18:45857703-45858068	1	0	1	1	0	0	0	0	0	1	1	0
EPG5|chr18:45909009:-	Composite	chr18:45909009-45910742	1	1	0	0	1	1	1	1	1	1	1	0
PSTPIP2|chr18:46022037:-	Composite	chr18:46022037-46024686	1	1	1	1	1	1	1	1	1	1	1	1
HAUS1|chr18:46106741:+	Composite	chr18:46105194-46106741	1	1	1	1	1	1	1	1	1	1	1	1
LOXHD1|chr18:46528396:-	Composite	chr18:46528396-46529331	0	0	0	0	0	0	1	0	0	1	0	0
HDHD2|chr18:47135763:-	Composite	chr18:47135763-47136449	0	0	0	0	1	0	1	0	0	0	1	0
DYM|chr18:49268943:-	Composite	chr18:49268943-49272303	1	0	1	0	1	1	1	1	1	1	1	0
SMAD4|chr18:51068278:+	Composite	chr18:51067019-51068278	1	0	1	1	1	1	1	1	1	1	1	1
POLI|chr18:54272194:+	Skipped	chr18:54272095-54272194	1	1	1	0	1	0	1	0	0	1	0	0
TCF4|chr18:55342195:-	Composite	chr18:55342195-55350408	1	0	1	0	0	1	0	0	0	1	0	1
WDR7|chr18:56698274:+	Composite	chr18:56696242-56698274	0	0	0	0	1	1	1	1	1	0	0	0
WDR7|chr18:56838957:+	Skipped	chr18:56837705-56838957	1	0	1	1	1	1	1	1	1	1	1	1
FECH|chr18:57553927:-	Composite	chr18:57553927-57554424	1	1	1	1	1	1	1	0	1	0	0	1
PIGN|chr18:62079283:-	Composite	chr18:62079283-62082746	0	0	0	0	0	1	1	0	1	0	0	0
PIGN|chr18:62112198:-	Composite	chr18:62112198-62113316	1	0	1	0	0	1	1	1	0	1	1	0
RELCH|chr18:62217252:+	Composite	chr18:62211153-62217252	1	1	1	1	1	1	1	1	1	1	1	1
RELCH|chr18:62285909:+	Skipped	chr18:62285449-62285909	1	1	1	1	1	1	1	1	1	1	1	0
PHLPP1|chr18:62965201:+	Skipped	chr18:62964036-62965201	0	0	1	0	1	1	0	0	0	1	1	0
CD226|chr18:69909675:-	Skipped	chr18:69909675-69910602	0	0	1	1	1	0	1	0	0	0	0	0
ATP9B|chr18:79278417:+	Composite	chr18:79277054-79278417	0	1	0	1	0	0	0	0	0	1	0	0
CTDP1|chr18:79734877:+	Composite	chr18:79728907-79734877	0	0	1	0	0	1	0	1	1	1	1	0
PRSS57|chr19:692917:-	Skipped	chr19:692917-693395	1	1	1	1	1	1	1	1	1	1	1	1
ABCA7|chr19:1059258:+	Composite	chr19:1059023-1059258	1	0	0	0	1	0	1	0	1	1	1	0
ATP8B3|chr19:1798761:-	Composite	chr19:1798761-1800155	1	1	1	1	1	1	1	1	1	1	1	1
SF3A2|chr19:2245205:+	Composite	chr19:2244733-2245205	1	0	0	1	1	0	0	0	1	1	0	0
GNG7|chr19:2675052:-	Skipped	chr19:2675052-2675627	1	0	0	1	1	0	0	0	1	0	0	0
GNA15|chr19:3153272:+	Composite	chr19:3151707-3153272	1	1	1	1	1	1	1	1	1	1	1	1
GNA15|chr19:3159181:+	Composite	chr19:3157728-3159181	1	0	1	0	1	1	1	1	1	1	1	1
PTPRS|chr19:5242541:-	Composite	chr19:5242541-5244482	1	0	1	1	1	1	1	1	1	1	1	1
ZNF557|chr19:7071959:+	Composite	chr19:7070562-7071959	1	0	0	1	1	1	1	1	1	1	1	1
INSR|chr19:7161540:-	Composite	chr19:7161540-7163199	1	1	1	1	1	1	1	1	1	1	1	1
ARHGEF18|chr19:7448515:+	Composite	chr19:7447043-7448515	1	1	1	1	1	1	1	1	1	1	1	0
EVI5L|chr19:7848452:+	Composite	chr19:7847732-7848452	0	0	0	1	1	0	0	1	1	0	0	0
ELAVL1|chr19:7987676:-	Composite	chr19:7987676-7991831	1	1	1	1	1	1	1	1	1	1	1	0
ANGPTL4|chr19:8370740:+	Composite	chr19:8369219-8370740	1	1	1	1	1	1	1	1	1	1	1	1
MYO1F|chr19:8534608:-	Composite	chr19:8534608-8536396	1	1	1	1	1	1	1	1	1	1	1	1
ZNF559|chr19:9325478:+	Composite	chr19:9324695-9325478	0	0	0	0	1	1	1	0	0	0	1	0
ZNF177|chr19:9379993:+	Composite	chr19:9379527-9379993	0	0	0	0	1	1	1	0	0	0	0	0
ZNF266|chr19:9432121:-	Composite	chr19:9432121-9433783	1	0	1	0	1	0	0	0	0	1	0	1
ZNF562|chr19:9655690:-	Composite	chr19:9655690-9656653	1	1	1	1	1	0	1	0	1	1	1	0
ZNF562|chr19:9658339:-	Composite	chr19:9658339-9659467	1	0	1	1	1	1	1	1	1	1	1	1
MRPL4|chr19:10253507:+	Composite	chr19:10252551-10253507	1	1	1	1	1	1	1	1	1	1	1	1
AP1M2|chr19:10578527:-	Composite	chr19:10578527-10578963	0	0	0	0	0	0	1	0	0	0	0	0
LDLR|chr19:11128482:+	Composite	chr19:11128008-11128482	0	0	1	0	0	1	1	1	1	0	1	1
PRKCSH|chr19:11449826:+	Composite	chr19:11449266-11449826	1	1	1	1	1	1	1	1	1	1	1	1
ZNF627|chr19:11606048:+	Composite	chr19:11604210-11606048	1	0	1	1	1	1	1	1	1	1	1	1
ZNF823|chr19:11724724:-	Composite	chr19:11724724-11725327	1	0	1	0	1	0	1	0	1	1	1	1
ZNF844|chr19:12075224:+	Composite	chr19:12074361-12075224	1	1	0	0	1	0	0	0	0	1	0	0
ZNF563|chr19:12322048:-	Composite	chr19:12322048-12322711	1	1	1	1	1	1	1	1	1	1	1	1
RFX1|chr19:13998117:-	Skipped	chr19:13998117-13998317	0	0	1	0	1	1	0	1	0	1	0	0
IL27RA|chr19:14032845:+	Composite	chr19:14032386-14032845	1	0	1	1	1	1	1	1	1	0	1	1
ADGRL1|chr19:14168742:-	Composite	chr19:14168742-14170791	1	0	1	1	0	1	1	0	1	1	1	1
CLEC17A|chr19:14590370:+	Skipped	chr19:14589739-14590370	1	0	0	1	0	0	0	0	0	1	0	0
ADGRE3|chr19:14637556:-	Composite	chr19:14637556-14638340	1	0	0	1	1	0	0	0	1	1	0	0
ILVBL|chr19:15122069:-	Composite	chr19:15122069-15122804	0	1	0	1	1	1	0	0	0	1	0	0
RASAL3|chr19:15458942:-	Composite	chr19:15458942-15460258	1	0	0	0	1	1	0	1	1	1	0	1
EPS15L1|chr19:16382996:-	Skipped	chr19:16382996-16384275	0	1	1	0	0	1	0	1	0	1	0	1
EPS15L1|chr19:16434935:-	Composite	chr19:16434935-16436999	1	1	0	0	1	0	1	0	1	1	1	0
CPAMD8|chr19:16942979:-	Composite	chr19:16942979-16945679	1	1	1	0	1	1	1	1	1	1	0	1
MYO9B|chr19:17159049:+	Composite	chr19:17156909-17159049	1	1	1	1	1	1	1	1	1	1	1	1
MYO9B|chr19:17194200:+	Composite	chr19:17192746-17194200	0	1	1	0	1	1	0	1	0	1	1	0
MVB12A|chr19:17415732:+	Skipped	chr19:17414391-17415732	1	1	1	1	1	1	1	1	1	1	1	1
FCHO1|chr19:17758069:+	Composite	chr19:17755122-17758069	1	1	1	1	1	1	1	1	1	1	1	1
FCHO1|chr19:17764920:+	Composite	chr19:17764375-17764920	1	0	1	0	0	0	0	0	0	1	0	0
FCHO1|chr19:17770155:+	Composite	chr19:17766669-17770155	1	1	1	1	1	1	1	1	1	1	1	1
FCHO1|chr19:17771376:+	Composite	chr19:17770792-17771376	1	1	1	1	1	1	1	1	1	1	1	1
FCHO1|chr19:17786189:+	Composite	chr19:17784746-17786189	1	1	1	1	1	1	1	1	1	1	1	1
ELL|chr19:18448088:-	Composite	chr19:18448088-18450975	0	1	0	0	0	1	1	1	1	0	0	1
GATAD2A|chr19:19471711:+	Composite	chr19:19465345-19471711	1	1	1	1	1	1	1	1	1	1	1	1
GMIP|chr19:19640755:-	Composite	chr19:19640755-19641867	1	1	1	1	1	1	1	1	1	1	1	1
ZNF506|chr19:19798786:-	Skipped	chr19:19798786-19799450	1	0	1	1	1	1	1	1	1	1	1	0
ZNF90|chr19:20106021:+	Composite	chr19:20105221-20106021	1	1	1	1	1	1	1	1	1	1	1	1
ZNF90|chr19:20115279:+	Skipped	chr19:20114697-20115279	1	0	1	0	1	1	1	0	0	1	0	0
ZNF626|chr19:20640167:-	Composite	chr19:20640167-20645448	1	1	1	1	1	1	1	1	1	1	1	1
ZNF714|chr19:21098140:+	Skipped	chr19:21090907-21098140	1	1	1	1	1	1	1	1	1	1	1	1
ZNF431|chr19:21147342:+	Composite	chr19:21143551-21147342	1	1	1	1	1	1	1	1	1	1	1	1
ZNF708|chr19:21305443:-	Skipped	chr19:21305443-21306941	1	1	0	0	1	0	1	1	1	1	0	0
ZNF738|chr19:21372836:+	Skipped	chr19:21371964-21372836	1	1	1	1	1	1	1	1	1	1	1	1
ZNF738|chr19:21380314:+	Skipped	chr19:21379604-21380314	1	0	1	0	1	1	1	0	1	1	0	1
ZNF429|chr19:21520687:+	Skipped	chr19:21518575-21520687	1	0	1	0	1	1	1	1	1	1	1	1
ZNF257|chr19:22076294:+	Skipped	chr19:22075370-22076294	0	0	0	0	1	1	1	0	1	0	0	0
ZNF724|chr19:23246279:-	Skipped	chr19:23246279-23246646	1	0	1	0	1	1	1	1	1	1	1	1
RPSAP58|chr19:23787445:+	Skipped	chr19:23786774-23787445	0	0	1	1	1	1	0	0	1	1	1	0
ZNF254|chr19:24040890:+	Skipped	chr19:24036253-24040890	1	1	1	1	1	1	1	1	1	1	1	1
DPY19L3|chr19:32414138:+	Composite	chr19:32411239-32414138	1	1	1	1	1	1	1	1	1	1	1	1
DPY19L3|chr19:32432705:+	Skipped	chr19:32427997-32432705	1	1	1	1	1	1	1	1	1	1	1	1
CEP89|chr19:32925474:-	Composite	chr19:32925474-32926273	1	1	1	1	1	1	1	1	1	1	1	1
CEP89|chr19:32968916:-	Skipped	chr19:32968916-32971655	1	1	1	1	1	1	1	1	1	1	1	1
GPATCH1|chr19:33095237:+	Composite	chr19:33094172-33095237	0	0	0	1	0	1	0	0	0	1	0	0
KCTD15|chr19:33807782:+	Composite	chr19:33806863-33807782	1	1	0	1	1	1	1	1	0	1	0	0
GARRE1|chr19:34344299:+	Composite	chr19:34341422-34344299	0	0	1	0	1	0	1	0	1	1	0	1
UBA2|chr19:34441487:+	Composite	chr19:34438645-34441487	1	1	1	1	1	1	1	1	1	1	1	1
ZNF599|chr19:34763943:-	Skipped	chr19:34763943-34765641	1	0	0	0	1	1	1	0	1	1	0	1
ZNF599|chr19:34766982:-	Composite	chr19:34766982-34767411	0	1	1	0	0	1	0	0	0	0	0	0
MAG|chr19:35302885:+	Composite	chr19:35302448-35302885	0	0	0	0	0	0	0	0	0	1	0	1
TYROBP|chr19:35906388:-	Composite	chr19:35906388-35907261	1	1	1	0	1	1	1	1	1	1	1	0
ZNF260|chr19:36524517:-	Composite	chr19:36524517-36525373	1	1	1	1	1	1	1	1	1	1	1	1
ZNF850|chr19:36760455:-	Composite	chr19:36760455-36761738	1	0	1	0	1	1	1	1	1	1	1	1
ZNF568|chr19:36940873:+	Composite	chr19:36937147-36940873	1	1	1	1	1	1	1	1	1	1	1	1
ZNF585A|chr19:37164448:-	Composite	chr19:37164448-37165696	1	1	1	1	1	1	1	1	1	1	0	1
ZNF383|chr19:37228570:+	Composite	chr19:37227514-37228570	1	1	1	1	1	1	0	0	0	1	0	1
ZNF540|chr19:37571070:+	Skipped	chr19:37569850-37571070	1	1	0	0	0	1	1	1	0	1	0	1
DLL3|chr19:39506446:+	Composite	chr19:39505229-39506446	1	0	1	1	1	1	1	1	1	1	1	1
RAB4B|chr19:40781309:+	Composite	chr19:40780385-40781309	1	0	1	1	1	0	0	0	0	1	0	1
AXL|chr19:41244239:+	Composite	chr19:41243616-41244239	1	0	0	0	1	0	1	0	1	1	0	1
PHLDB3|chr19:43477854:-	Composite	chr19:43477854-43478132	0	0	0	0	0	1	0	1	1	0	0	1
ETHE1|chr19:43510619:-	Composite	chr19:43510619-43511566	1	0	1	0	1	1	1	1	1	1	1	1
ZNF223|chr19:44063176:+	Skipped	chr19:44061845-44063176	0	0	1	0	0	0	1	0	0	1	0	0
ZNF234|chr19:44151567:+	Skipped	chr19:44151186-44151567	1	0	0	1	1	0	0	1	0	1	0	0
ZNF229|chr19:44443609:-	Skipped	chr19:44443609-44445166	0	0	0	0	0	0	0	0	0	0	1	0
ERCC2|chr19:45361921:-	Composite	chr19:45361921-45363911	1	1	1	0	1	1	1	1	1	1	1	1
PPP1R13L|chr19:45397460:-	Composite	chr19:45397460-45398147	1	0	0	0	1	1	1	0	0	1	0	1
SYMPK|chr19:45828131:-	Composite	chr19:45828131-45829205	1	1	1	1	1	1	1	1	1	1	1	1
CARD8|chr19:48223729:-	Skipped	chr19:48223729-48223868	1	0	1	1	1	1	1	1	1	1	0	1
CARD8|chr19:48224241:-	Composite	chr19:48224241-48230697	1	1	1	1	1	1	1	1	1	1	1	1
TMEM143|chr19:48341038:-	Skipped	chr19:48341038-48341182	1	1	1	1	1	0	1	0	1	0	0	0
GYS1|chr19:48986491:-	Composite	chr19:48986491-48987385	0	0	0	0	0	0	0	0	0	1	1	1
SLC6A16|chr19:49296986:-	Skipped	chr19:49296986-49306132	1	1	1	1	1	1	1	1	1	1	1	1
FLT3LG|chr19:49485226:+	Skipped	chr19:49485059-49485226	1	0	0	0	0	0	0	0	0	0	0	0
ETFB|chr19:51349108:-	Composite	chr19:51349108-51350391	1	1	0	0	1	1	0	0	0	1	0	0
ZNF577|chr19:51866147:-	Composite	chr19:51866147-51873529	0	1	0	0	1	1	0	0	1	1	0	1
ZNF615|chr19:51997969:-	Composite	chr19:51997969-52000378	1	1	1	1	1	1	1	1	1	1	1	1
ZNF880|chr19:52375644:+	Skipped	chr19:52374514-52375644	1	1	1	1	1	1	1	0	0	1	0	0
ZNF880|chr19:52380336:+	Skipped	chr19:52379421-52380336	0	1	0	1	0	1	1	0	1	0	1	1
LOC122539214|chr19:52685454:-	Skipped	chr19:52685454-52685871	1	0	1	0	0	1	0	0	1	1	0	0
ZNF611|chr19:52723228:-	Composite	chr19:52723228-52728831	1	1	1	1	1	1	1	1	1	1	1	1
ZNF888|chr19:52913151:-	Composite	chr19:52913151-52915322	0	0	1	1	1	1	1	0	1	1	1	0
ZNF665|chr19:53179423:-	Composite	chr19:53179423-53179984	0	0	1	0	0	0	0	0	1	0	0	1
ZNF665|chr19:53180501:-	Skipped	chr19:53180501-53182748	1	0	0	0	1	0	1	1	1	1	0	1
ZNF845|chr19:53348712:+	Composite	chr19:53345506-53348712	1	1	1	1	1	1	1	1	1	1	0	1
ZNF765-ZNF761|chr19:53424081:+	Composite	chr19:53423062-53424081	0	0	1	0	1	0	0	0	0	0	0	0
ZNF331|chr19:53523552:+	Skipped	chr19:53523264-53523552	1	1	1	1	1	1	1	1	1	1	1	1
NLRP12|chr19:53812135:-	Composite	chr19:53812135-53814988	1	1	1	1	1	1	1	1	1	1	1	1
OSCAR|chr19:54099788:-	Skipped	chr19:54099788-54099980	1	0	1	1	1	1	1	1	1	1	1	0
ZNF865|chr19:55607582:+	Skipped	chr19:55606315-55607582	1	0	0	0	0	1	0	1	1	1	1	0
ZNF444|chr19:56146811:+	Composite	chr19:56146247-56146811	1	0	0	0	1	1	1	0	1	1	1	0
ZSCAN5A|chr19:56274498:-	Skipped	chr19:56274498-56274908	1	0	0	0	0	0	1	0	1	0	1	0
ZSCAN5A|chr19:56280604:-	Skipped	chr19:56280604-56281329	1	0	1	0	1	0	0	0	1	0	0	0
ZSCAN5A|chr19:56291972:-	Skipped	chr19:56291972-56298648	1	1	1	1	1	1	1	1	1	1	1	1
ZNF749|chr19:57438456:+	Skipped	chr19:57438102-57438456	1	1	1	1	1	1	1	1	1	1	1	1
RNF144A|chr2:7027913:+	Composite	chr2:7024369-7027913	1	0	0	0	1	0	1	1	1	1	0	1
KIDINS220|chr2:8819024:-	Skipped	chr2:8819024-8821102	1	1	1	1	0	0	1	0	1	1	1	0
MBOAT2|chr2:9002317:-	Skipped	chr2:9002317-9002541	0	0	0	0	1	0	0	0	1	0	0	0
CPSF3|chr2:9431532:+	Composite	chr2:9430752-9431532	0	0	0	0	0	1	1	1	1	1	0	0
CPSF3|chr2:9433842:+	Composite	chr2:9432511-9433842	0	0	1	0	0	1	0	1	0	0	0	0
TAF1B|chr2:9884971:+	Composite	chr2:9882706-9884971	0	0	0	0	0	0	0	0	1	0	0	0
RRM2|chr2:10126192:+	Composite	chr2:10124717-10126192	1	1	1	1	1	1	1	1	1	1	1	0
NBAS|chr2:15218420:-	Composite	chr2:15218420-15218968	1	1	1	1	0	0	0	0	0	1	0	1
SMC6|chr2:17728921:-	Composite	chr2:17728921-17731139	1	1	1	1	1	1	1	1	1	1	1	1
PUM2|chr2:20257080:-	Composite	chr2:20257080-20258371	1	1	0	1	1	0	1	0	1	0	1	1
PUM2|chr2:20314365:-	Composite	chr2:20314365-20318645	1	0	0	1	1	1	1	1	1	1	1	1
LDAH|chr2:20773588:-	Composite	chr2:20773588-20774979	0	0	1	0	0	0	1	0	0	0	0	1
ADCY3|chr2:24825498:-	Composite	chr2:24825498-24826126	0	1	0	1	1	0	0	0	1	0	1	0
ADCY3|chr2:24827064:-	Composite	chr2:24827064-24827608	0	1	0	1	0	0	1	0	0	0	0	0
DNMT3A|chr2:25248859:-	Composite	chr2:25248859-25249724	1	0	1	0	1	1	1	0	1	1	0	1
RAB10|chr2:26094408:+	Skipped	chr2:26093591-26094408	1	1	1	1	1	0	1	0	1	1	1	0
HADHA|chr2:26203016:-	Composite	chr2:26203016-26204196	0	0	1	1	0	0	0	0	0	0	0	0
SLC4A1AP|chr2:27676691:+	Composite	chr2:27675532-27676691	1	0	1	0	0	0	0	0	0	1	0	1
PLB1|chr2:28634935:+	Skipped	chr2:28633279-28634935	1	0	1	1	1	1	1	1	1	1	1	0
LCLAT1|chr2:30608182:+	Skipped	chr2:30606016-30608182	1	1	1	1	1	1	1	1	1	1	1	1
SLC30A6|chr2:32185681:+	Composite	chr2:32184273-32185681	1	1	1	1	1	1	1	1	1	1	1	1
NLRC4|chr2:32233351:-	Composite	chr2:32233351-32235568	1	1	1	1	1	1	1	1	1	1	1	0
BIRC6|chr2:32507936:+	Composite	chr2:32505005-32507936	0	0	1	1	1	0	1	0	1	1	0	0
RASGRP3|chr2:33516959:+	Composite	chr2:33516542-33516959	0	0	1	0	1	1	1	0	0	1	1	1
HEATR5B|chr2:37047070:-	Composite	chr2:37047070-37049843	1	0	1	1	1	1	0	0	0	1	0	0
HEATR5B|chr2:37059286:-	Composite	chr2:37059286-37060733	1	1	1	1	1	1	1	1	1	1	1	1
HNRNPLL|chr2:38597025:-	Composite	chr2:38597025-38602600	1	1	1	1	1	1	1	1	1	1	1	1
DHX57|chr2:38852378:-	Composite	chr2:38852378-38854178	1	0	1	1	1	0	0	1	1	1	0	0
SOS1|chr2:39053445:-	Composite	chr2:39053445-39054823	1	1	1	1	1	1	1	1	1	1	1	1
COX7A2L|chr2:42347310:-	Composite	chr2:42347310-42351359	1	1	1	1	1	1	1	1	1	1	1	1
HAAO|chr2:42787844:-	Composite	chr2:42787844-42788607	1	0	0	0	1	0	0	0	0	0	0	0
THADA|chr2:43285713:-	Composite	chr2:43285713-43287061	1	0	1	0	1	0	1	0	1	1	1	0
THADA|chr2:43496535:-	Composite	chr2:43496535-43498955	1	1	1	1	1	1	1	1	1	1	1	1
THADA|chr2:43587383:-	Composite	chr2:43587383-43590954	1	0	0	1	1	0	1	0	1	1	0	0
PREPL|chr2:44331928:-	Composite	chr2:44331928-44332656	1	1	1	1	1	1	1	1	1	1	1	1
SRBD1|chr2:45471787:-	Composite	chr2:45471787-45477075	1	1	1	1	1	1	1	1	1	1	1	0
MCFD2|chr2:46921217:-	Skipped	chr2:46921217-46923181	1	0	0	0	1	0	1	0	0	1	1	0
TTC7A|chr2:47000109:+	Composite	chr2:46995136-47000109	1	1	1	1	1	1	1	1	1	1	1	1
TTC7A|chr2:47038297:+	Composite	chr2:47029224-47038297	1	1	1	1	1	1	1	1	1	1	1	1
MSH2|chr2:47448582:+	Skipped	chr2:47448442-47448582	0	0	1	1	0	1	1	0	1	0	0	0
NRXN1|chr2:50742649:-	Skipped	chr2:50742649-50742991	0	0	0	0	0	0	0	0	0	1	0	0
ASB3|chr2:53715831:-	Composite	chr2:53715831-53716743	0	0	1	0	0	0	0	0	0	0	0	0
PSME4|chr2:53916586:-	Composite	chr2:53916586-53919246	0	0	1	1	0	0	1	1	1	1	1	0
ACYP2|chr2:53975686:+	Skipped	chr2:53975251-53975686	1	0	0	0	1	1	1	0	1	1	0	0
ACYP2|chr2:54052250:+	Composite	chr2:54050958-54052250	1	1	1	0	1	1	0	1	1	1	0	0
ACYP2|chr2:54058327:+	Composite	chr2:54057239-54058327	0	1	0	0	0	0	0	0	0	0	0	1
ACYP2|chr2:54082602:+	Skipped	chr2:54079932-54082602	1	1	1	1	1	1	1	1	1	1	1	1
ACYP2|chr2:54141526:+	Composite	chr2:54138639-54141526	0	1	1	0	1	0	1	0	1	0	0	0
CLHC1|chr2:55209163:-	Composite	chr2:55209163-55209516	0	0	1	0	0	0	1	1	0	0	0	0
CCDC88A|chr2:55297573:-	Composite	chr2:55297573-55299919	1	1	1	1	1	1	1	1	1	1	1	1
CCDC88A|chr2:55367510:-	Composite	chr2:55367510-55372510	1	1	1	1	1	1	1	1	1	1	1	1
CCDC88A|chr2:55386427:-	Composite	chr2:55386427-55388886	1	1	1	1	1	1	1	1	1	1	1	1
CCDC88A|chr2:55416914:-	Composite	chr2:55416914-55418916	0	1	1	1	0	1	1	1	1	0	0	1
PNPT1|chr2:55653674:-	Composite	chr2:55653674-55654953	1	1	0	1	1	1	1	1	1	1	0	1
BCL11A|chr2:60514686:-	Skipped	chr2:60514686-60519167	1	0	1	1	1	1	1	1	1	0	1	1
BCL11A|chr2:60521983:-	Skipped	chr2:60521983-60522883	1	0	1	1	1	1	1	0	1	0	1	1
PAPOLG|chr2:60772003:+	Composite	chr2:60771519-60772003	1	0	0	0	1	0	1	0	0	1	0	0
PAPOLG|chr2:60781752:+	Composite	chr2:60780707-60781752	0	0	0	0	1	1	1	1	1	1	1	0
PUS10|chr2:61009848:-	Skipped	chr2:61009848-61010888	1	1	1	0	1	1	0	1	1	1	1	1
USP34|chr2:61269007:-	Composite	chr2:61269007-61278285	1	1	1	1	1	1	1	1	1	1	1	1
EHBP1|chr2:62766976:+	Composite	chr2:62764266-62766976	0	0	0	0	0	1	1	0	1	0	1	0
WDPCP|chr2:63560491:-	Skipped	chr2:63560491-63564624	1	1	1	1	1	1	1	1	1	1	1	1
WDPCP|chr2:63568410:-	Composite	chr2:63568410-63571626	1	1	1	1	1	1	1	1	1	1	1	1
VPS54|chr2:63909883:-	Composite	chr2:63909883-63912425	1	1	1	1	1	1	1	0	1	1	1	1
VPS54|chr2:63962648:-	Composite	chr2:63962648-63965966	1	1	1	1	1	1	1	1	1	1	1	1
CEP68|chr2:65080539:+	Skipped	chr2:65080276-65080539	1	0	1	1	1	1	1	1	0	0	0	1
SPRED2|chr2:65330480:-	Composite	chr2:65330480-65332051	0	0	0	0	0	0	1	0	0	1	0	0
SPRED2|chr2:65344189:-	Skipped	chr2:65344189-65344594	0	0	0	0	0	1	1	0	0	0	0	0
DNAAF10|chr2:68134991:-	Skipped	chr2:68134991-68136046	0	0	0	0	0	1	1	0	0	0	1	1
DNAAF10|chr2:68136869:-	Composite	chr2:68136869-68137433	1	1	0	0	1	0	1	0	0	0	0	0
CNRIP1|chr2:68291891:-	Composite	chr2:68291891-68294026	0	0	0	0	0	0	1	0	1	0	0	0
ARHGAP25|chr2:68810442:+	Composite	chr2:68807276-68810442	1	0	1	1	1	1	0	1	0	1	0	0
ARHGAP25|chr2:68824768:+	Composite	chr2:68822340-68824768	1	1	1	1	1	1	1	1	1	1	1	1
FAM136A|chr2:70299594:-	Composite	chr2:70299594-70300980	1	1	1	1	1	1	1	1	1	1	1	1
SFXN5|chr2:72996489:-	Composite	chr2:72996489-72999014	1	1	1	1	1	0	1	1	1	1	1	1
SFXN5|chr2:73014604:-	Composite	chr2:73014604-73020264	1	1	1	1	1	1	1	1	1	1	1	1
SFXN5|chr2:73035343:-	Composite	chr2:73035343-73040931	1	1	1	1	1	1	1	1	1	1	1	1
SFXN5|chr2:73052014:-	Skipped	chr2:73052014-73053551	1	1	1	1	1	1	1	1	1	1	1	0
SFXN5|chr2:73056972:-	Composite	chr2:73056972-73058596	0	0	0	1	0	0	0	1	0	1	0	0
STAMBP|chr2:73859722:+	Composite	chr2:73859254-73859722	1	1	1	1	1	1	1	1	1	1	1	1
MOB1A|chr2:74160562:-	Composite	chr2:74160562-74165351	1	1	1	1	1	1	1	1	1	1	1	1
SLC4A5|chr2:74284005:-	Composite	chr2:74284005-74285902	1	1	1	1	1	1	1	1	1	1	1	1
M1AP|chr2:74561577:-	Composite	chr2:74561577-74562423	0	0	0	0	0	1	0	0	1	0	0	0
HK2|chr2:74859540:+	Composite	chr2:74854293-74859540	1	1	1	1	1	1	1	1	1	1	1	1
ELMOD3|chr2:85362942:+	Composite	chr2:85362186-85362942	1	1	1	0	1	0	1	1	1	1	1	1
USP39|chr2:85641948:+	Composite	chr2:85640976-85641948	1	0	1	1	1	1	1	0	1	1	0	1
CHMP3|chr2:86524926:-	Skipped	chr2:86524926-86527241	1	0	1	1	1	1	1	1	1	1	1	1
ANKRD36|chr2:97155962:+	Composite	chr2:97154675-97155962	0	1	1	1	0	1	1	0	1	1	0	1
INPP4A|chr2:98562674:+	Composite	chr2:98559463-98562674	0	1	0	1	1	1	1	1	0	0	1	1
TSGA10|chr2:99116142:-	Composite	chr2:99116142-99117759	0	1	0	1	0	0	0	0	1	0	1	0
AFF3|chr2:99836710:-	Composite	chr2:99836710-99837524	1	1	1	1	1	1	1	1	0	1	0	1
AFF3|chr2:100137578:-	Skipped	chr2:100137578-100137937	1	0	1	1	1	1	0	0	0	1	0	1
TBC1D8|chr2:101017253:-	Composite	chr2:101017253-101021746	1	1	1	1	1	1	1	1	1	1	1	1
RFX8|chr2:101421246:-	Composite	chr2:101421246-101421777	0	1	0	0	0	1	0	0	0	0	1	0
IL1R1|chr2:102166707:+	Composite	chr2:102166113-102166707	0	0	0	0	1	0	0	0	0	1	1	0
TMEM182|chr2:102776621:+	Skipped	chr2:102775130-102776621	1	1	1	1	1	1	1	1	1	1	1	1
MRPS9|chr2:105081756:+	Composite	chr2:105079983-105081756	0	0	1	0	0	0	0	0	1	0	0	0
FHL2|chr2:105371197:-	Composite	chr2:105371197-105373733	1	1	1	1	1	1	1	1	1	1	1	1
GCC2|chr2:108456966:+	Skipped	chr2:108454012-108456966	1	1	1	1	1	1	1	1	1	1	1	1
RANBP2|chr2:108741487:+	Composite	chr2:108740489-108741487	1	1	1	1	1	1	1	1	1	1	1	1
NPHP1|chr2:110200424:-	Composite	chr2:110200424-110201494	0	1	0	0	0	1	0	0	0	0	0	0
BUB1|chr2:110654634:-	Composite	chr2:110654634-110655916	0	1	0	0	1	1	0	1	1	0	0	0
BUB1|chr2:110667954:-	Composite	chr2:110667954-110669553	0	0	0	1	1	1	0	0	0	0	1	0
ANAPC1|chr2:111848862:-	Skipped	chr2:111848862-111850553	0	0	0	1	0	1	1	0	1	0	0	0
RGPD8|chr2:112387240:-	Composite	chr2:112387240-112390247	0	0	1	0	1	1	1	1	0	1	1	1
CKAP2L|chr2:112753508:-	Composite	chr2:112753508-112757155	1	1	1	1	1	1	1	1	1	1	0	0
CBWD2|chr2:113448159:+	Composite	chr2:113444964-113448159	1	1	1	1	1	1	1	1	1	1	1	0
RABL2A|chr2:113639352:+	Skipped	chr2:113637850-113639352	1	1	0	0	1	1	1	1	1	1	1	0
CCDC93|chr2:117949490:-	Skipped	chr2:117949490-117951701	1	0	0	0	1	1	1	0	0	0	0	0
CLASP1|chr2:121498158:-	Composite	chr2:121498158-121503234	1	1	1	1	1	1	1	1	1	1	1	1
MAP3K2|chr2:127341515:-	Composite	chr2:127341515-127343194	1	1	1	1	1	1	1	1	1	1	1	1
WDR33|chr2:127754409:-	Composite	chr2:127754409-127764979	1	1	1	1	1	1	1	1	1	1	1	1
UGGT1|chr2:128115464:+	Composite	chr2:128115124-128115464	0	1	1	0	1	1	0	0	0	0	0	0
UGGT1|chr2:128125950:+	Composite	chr2:128123186-128125950	1	1	1	1	1	1	1	1	1	1	1	1
SMPD4|chr2:130171112:-	Composite	chr2:130171112-130172500	0	1	0	0	1	1	1	1	1	1	1	1
MGAT5|chr2:134354221:+	Composite	chr2:134349805-134354221	0	0	1	0	1	1	1	0	1	0	1	0
CCNT2|chr2:134937770:+	Composite	chr2:134936841-134937770	1	0	1	1	0	0	1	1	1	1	1	0
ZRANB3|chr2:135345129:-	Skipped	chr2:135345129-135345461	1	1	1	1	1	1	1	1	1	1	1	0
R3HDM1|chr2:135606790:+	Skipped	chr2:135606067-135606790	1	0	1	0	1	0	0	0	1	1	0	1
R3HDM1|chr2:135643496:+	Composite	chr2:135641536-135643496	0	1	0	1	1	0	0	0	1	1	0	0
UBXN4|chr2:135757161:+	Composite	chr2:135755517-135757161	0	1	1	1	1	1	1	1	1	1	1	1
HNMT|chr2:138005556:+	Composite	chr2:138005132-138005556	1	0	0	0	1	1	0	0	0	0	0	0
KYNU|chr2:142947418:+	Skipped	chr2:142947109-142947418	1	0	0	0	0	0	0	1	0	1	0	1
GTDC1|chr2:144003937:-	Composite	chr2:144003937-144007535	1	1	1	1	1	1	0	0	1	1	0	0
GTDC1|chr2:144232720:-	Composite	chr2:144232720-144235737	0	0	0	0	1	0	1	1	1	1	0	0
MBD5|chr2:148027130:+	Skipped	chr2:148024966-148027130	1	1	1	0	1	1	1	1	1	1	1	1
MBD5|chr2:148235955:+	Composite	chr2:148233245-148235955	1	1	1	1	0	1	0	0	1	0	1	0
TANC1|chr2:159182055:+	Composite	chr2:159178556-159182055	1	1	1	1	1	1	1	1	1	1	1	1
BAZ2B|chr2:159324569:-	Composite	chr2:159324569-159324954	0	1	1	1	1	1	1	1	1	1	0	1
BAZ2B|chr2:159331533:-	Composite	chr2:159331533-159332686	1	1	1	0	1	0	1	1	1	1	1	1
LY75|chr2:159856241:-	Composite	chr2:159856241-159858476	0	0	1	0	0	0	1	0	1	1	1	0
LY75|chr2:159877054:-	Composite	chr2:159877054-159878493	1	1	1	1	1	1	1	1	1	1	1	1
IFIH1|chr2:162307796:-	Composite	chr2:162307796-162310933	1	1	1	1	1	1	1	1	1	1	1	1
SLC38A11|chr2:164951355:-	Composite	chr2:164951355-164952781	0	0	0	0	0	0	1	0	0	1	0	0
TTC21B|chr2:165893859:-	Skipped	chr2:165893859-165894824	0	0	1	1	0	1	1	1	0	1	0	1
CERS6|chr2:168723443:+	Composite	chr2:168717872-168723443	1	0	1	1	1	1	1	1	1	1	1	1
DHRS9|chr2:169072958:+	Composite	chr2:169072575-169072958	0	0	0	0	1	0	1	0	1	0	0	0
UBR3|chr2:169917704:+	Composite	chr2:169914060-169917704	1	0	1	0	1	1	1	1	1	1	1	1
UBR3|chr2:170066596:+	Composite	chr2:170061318-170066596	1	1	1	1	1	1	1	1	1	1	1	1
GORASP2|chr2:170955532:+	Composite	chr2:170954650-170955532	0	0	0	0	1	0	0	0	0	0	0	0
TLK1|chr2:171045422:-	Composite	chr2:171045422-171046362	0	0	1	1	1	1	1	1	0	1	0	0
TLK1|chr2:171057230:-	Composite	chr2:171057230-171058197	0	0	0	0	1	0	0	0	0	0	0	0
CYBRD1|chr2:171551433:+	Skipped	chr2:171550978-171551433	1	0	0	0	1	1	0	1	1	1	1	0
SLC25A12|chr2:171814490:-	Composite	chr2:171814490-171815202	0	0	1	0	1	0	0	1	1	1	0	1
SLC25A12|chr2:171868292:-	Composite	chr2:171868292-171868823	1	1	1	1	1	1	1	1	1	1	1	1
HAT1|chr2:171953655:+	Composite	chr2:171952881-171953655	1	1	1	1	1	0	0	0	1	1	0	0
ITGA6|chr2:172477145:+	Composite	chr2:172476395-172477145	0	0	0	0	1	1	0	0	0	1	1	0
CIR1|chr2:174362708:-	Skipped	chr2:174362708-174370014	1	1	1	1	1	1	1	1	1	1	1	1
WIPF1|chr2:174613811:-	Skipped	chr2:174613811-174616530	1	0	1	1	0	0	1	1	1	1	1	0
ATF2|chr2:175083065:-	Skipped	chr2:175083065-175092616	1	1	1	1	1	1	1	1	1	1	1	1
ATF2|chr2:175124102:-	Skipped	chr2:175124102-175127231	0	1	0	0	1	0	0	0	1	1	1	1
LNPK|chr2:175945539:-	Composite	chr2:175945539-175947692	0	0	1	0	1	0	0	1	1	1	1	1
LNPK|chr2:175994160:-	Skipped	chr2:175994160-175994280	0	0	0	0	1	0	0	1	1	1	1	0
AGPS|chr2:177463471:+	Composite	chr2:177461893-177463471	1	1	1	1	1	1	1	1	1	1	1	1
DNAJC10|chr2:182740272:+	Skipped	chr2:182739545-182740272	1	1	1	1	1	1	1	1	1	1	1	1
CALCRL|chr2:187426347:-	Skipped	chr2:187426347-187428889	1	1	1	1	1	1	1	1	1	1	1	1
TFPI|chr2:187477776:-	Composite	chr2:187477776-187478803	1	1	1	1	1	1	1	1	1	1	1	1
TFPI|chr2:187526439:-	Composite	chr2:187526439-187529485	0	0	0	0	0	1	0	0	1	1	0	1
WDR75|chr2:189465060:+	Composite	chr2:189463846-189465060	1	0	0	0	0	1	1	0	0	0	0	0
PMS1|chr2:189786774:+	Composite	chr2:189785346-189786774	1	1	1	1	1	1	1	1	1	1	1	1
NAB1|chr2:190660507:+	Composite	chr2:190659158-190660507	0	0	0	1	1	0	0	0	1	0	0	1
GLS|chr2:190901637:+	Composite	chr2:190900564-190901637	0	0	1	0	0	0	0	0	0	0	1	1
COQ10B|chr2:197470916:+	Composite	chr2:197470070-197470916	1	1	1	1	1	1	1	1	1	1	1	1
KCTD18|chr2:200495600:-	Composite	chr2:200495600-200497847	1	1	1	1	1	1	1	1	1	1	1	1
SGO2|chr2:200543969:+	Skipped	chr2:200543028-200543969	1	1	1	1	1	1	1	1	1	1	1	1
FAM126B|chr2:200995019:-	Composite	chr2:200995019-200997540	0	1	0	1	0	1	1	1	1	1	1	1
FAM126B|chr2:201022972:-	Skipped	chr2:201022972-201023345	1	1	1	1	1	1	1	1	1	1	1	1
CASP10|chr2:201203318:+	Composite	chr2:201200443-201203318	1	1	1	1	1	1	1	1	1	1	1	1
CASP8|chr2:201242251:+	Skipped	chr2:201240270-201242251	1	1	1	1	0	1	1	0	1	1	0	1
SUMO1|chr2:202236384:-	Skipped	chr2:202236384-202238137	1	1	1	1	1	1	1	1	1	1	1	1
NOP58|chr2:202278322:+	Skipped	chr2:202278212-202278322	1	0	1	1	1	1	1	0	0	0	0	0
NOP58|chr2:202285333:+	Composite	chr2:202284345-202285333	0	0	1	0	0	0	1	0	1	0	0	0
NOP58|chr2:202294033:+	Composite	chr2:202292777-202294033	1	1	1	1	1	1	1	1	1	1	0	1
FAM117B|chr2:202727552:+	Composite	chr2:202726250-202727552	0	1	1	0	1	0	1	1	1	1	0	0
NBEAL1|chr2:203191335:+	Composite	chr2:203190292-203191335	1	1	1	1	1	1	1	1	1	1	1	1
INO80D|chr2:206014182:-	Composite	chr2:206014182-206017813	1	1	1	1	1	1	1	1	1	1	1	1
CCNYL1|chr2:207751710:+	Composite	chr2:207750957-207751710	1	0	1	0	1	1	0	1	1	1	1	0
PIKFYVE|chr2:208273460:+	Composite	chr2:208271511-208273460	1	1	1	1	1	1	1	1	1	1	1	1
PIKFYVE|chr2:208349499:+	Composite	chr2:208347859-208349499	0	1	1	1	0	0	1	1	1	0	1	1
KANSL1L|chr2:210033702:-	Composite	chr2:210033702-210040527	1	1	1	0	1	1	1	1	1	1	1	1
LANCL1|chr2:210442066:-	Skipped	chr2:210442066-210442197	0	0	0	1	1	1	1	0	1	0	0	1
LANCL1|chr2:210474774:-	Composite	chr2:210474774-210476412	0	0	0	0	0	0	1	0	0	0	0	0
ERBB4|chr2:211700891:-	Composite	chr2:211700891-211702166	1	1	1	0	1	1	1	1	1	1	0	0
IKZF2|chr2:213008640:-	Composite	chr2:213008640-213013934	1	0	0	0	1	1	1	0	1	1	0	0
BARD1|chr2:214737968:-	Skipped	chr2:214737968-214739121	0	0	0	1	0	0	0	0	0	1	1	0
FN1|chr2:215365956:-	Composite	chr2:215365956-215368027	0	0	0	0	0	1	0	0	0	0	1	1
FN1|chr2:215430381:-	Composite	chr2:215430381-215430852	0	0	0	0	1	1	0	0	0	0	0	0
XRCC5|chr2:216147058:+	Composite	chr2:216141186-216147058	1	1	1	1	1	1	1	1	1	1	1	1
USP37|chr2:218476066:-	Composite	chr2:218476066-218476981	1	1	1	0	1	1	1	1	1	0	1	1
USP37|chr2:218525690:-	Skipped	chr2:218525690-218526726	1	1	1	1	1	1	1	1	1	1	1	1
ZNF142|chr2:218650965:-	Composite	chr2:218650965-218651822	0	1	1	1	0	0	0	0	0	0	0	0
NHEJ1|chr2:219145577:-	Skipped	chr2:219145577-219145904	1	1	1	1	1	1	1	1	1	1	1	1
GMPPA|chr2:219500835:+	Composite	chr2:219500121-219500835	0	0	0	0	0	0	1	0	0	0	0	1
DOCK10|chr2:224767069:-	Composite	chr2:224767069-224770349	1	1	1	1	1	0	0	1	1	1	0	0
DOCK10|chr2:224775457:-	Composite	chr2:224775457-224778284	1	1	1	1	1	1	1	1	1	1	1	1
DOCK10|chr2:224886565:-	Skipped	chr2:224886565-224893652	1	1	1	1	0	1	1	0	1	0	1	1
DOCK10|chr2:224914029:-	Composite	chr2:224914029-224916784	1	1	1	1	1	1	1	1	1	1	1	1
TRIP12|chr2:229796379:-	Composite	chr2:229796379-229796782	0	0	0	0	1	1	1	0	0	0	1	0
SLC16A14|chr2:230055821:-	Composite	chr2:230055821-230059366	1	1	1	1	1	1	1	1	1	1	1	1
SP110|chr2:230196537:-	Composite	chr2:230196537-230200965	1	1	1	1	1	1	1	1	1	1	1	1
SP110|chr2:230203845:-	Composite	chr2:230203845-230208059	0	0	1	0	1	1	1	0	1	1	1	0
PSMD1|chr2:231149355:+	Skipped	chr2:231147582-231149355	1	1	1	0	0	1	0	0	0	0	1	1
PDE6D|chr2:231779014:-	Skipped	chr2:231779014-231779500	1	1	0	0	0	0	0	0	0	0	0	0
DIS3L2|chr2:232116193:+	Skipped	chr2:232111197-232116193	1	1	1	1	1	1	1	1	1	1	1	1
DIS3L2|chr2:232265952:+	Composite	chr2:232263207-232265952	0	1	0	0	1	0	0	0	0	0	0	0
GIGYF2|chr2:232739028:+	Skipped	chr2:232735753-232739028	1	1	1	1	1	1	1	1	1	1	0	1
ATG16L1|chr2:233277409:+	Composite	chr2:233274676-233277409	0	0	0	1	1	0	0	0	1	1	0	1
SH3BP4|chr2:234953203:+	Skipped	chr2:234952715-234953203	0	0	0	0	0	1	0	0	0	0	0	0
SCLY|chr2:238091866:+	Composite	chr2:238091218-238091866	0	0	0	1	1	1	1	0	1	0	0	0
ESPNL|chr2:238112656:+	Skipped	chr2:238112098-238112656	1	0	0	0	0	0	0	0	0	0	0	0
HDAC4|chr2:239063368:-	Composite	chr2:239063368-239066855	1	1	1	1	1	1	1	1	1	1	1	1
HDLBP|chr2:241287402:-	Skipped	chr2:241287402-241291091	1	1	1	1	1	1	1	1	1	1	1	1
ATG4B|chr2:241663273:+	Composite	chr2:241659108-241663273	1	1	1	1	1	1	1	1	1	1	1	1
CSNK2A1|chr20:490016:-	Composite	chr20:490016-492364	1	1	1	1	1	1	1	1	1	1	1	1
SIRPA|chr20:1918352:+	Composite	chr20:1915099-1918352	0	1	0	0	1	1	1	1	1	1	1	1
ITPA|chr20:3219201:+	Composite	chr20:3218517-3219201	0	0	1	0	1	1	0	0	1	0	0	1
DNAAF9|chr20:3295033:-	Composite	chr20:3295033-3296949	1	0	1	0	1	1	1	0	1	1	0	1
DNAAF9|chr20:3317420:-	Composite	chr20:3317420-3318400	1	1	1	1	1	1	1	1	1	1	1	1
DNAAF9|chr20:3346495:-	Composite	chr20:3346495-3348623	1	1	1	1	1	1	1	1	1	1	1	1
SIGLEC1|chr20:3702949:-	Composite	chr20:3702949-3703451	1	0	1	0	0	0	0	1	1	0	1	1
MAVS|chr20:3857968:+	Composite	chr20:3857635-3857968	1	1	1	1	1	1	1	1	1	1	1	1
PANK2|chr20:3913500:+	Composite	chr20:3912458-3913500	1	1	1	1	1	1	1	1	1	1	1	1
CDS2|chr20:5185127:+	Composite	chr20:5184858-5185127	1	1	1	1	1	1	1	1	1	1	1	0
GPCPD1|chr20:5562568:-	Composite	chr20:5562568-5565078	1	1	1	1	1	1	1	1	1	1	1	1
CRLS1|chr20:6013176:+	Composite	chr20:6009775-6013176	1	1	1	1	1	1	1	1	1	1	0	1
ANKEF1|chr20:10038968:+	Composite	chr20:10038258-10038968	0	0	0	0	0	1	1	0	1	1	0	1
BTBD3|chr20:11921967:+	Composite	chr20:11919718-11921967	1	0	0	0	0	0	0	0	0	0	0	0
KIF16B|chr20:16490402:-	Composite	chr20:16490402-16494350	0	0	1	0	1	0	1	0	0	0	0	0
SEC23B|chr20:18511973:+	Composite	chr20:18510822-18511973	0	1	0	0	1	0	1	0	0	0	0	0
RIN2|chr20:19940550:+	Composite	chr20:19935099-19940550	1	0	0	1	1	1	1	1	1	1	1	1
RIN2|chr20:19962303:+	Composite	chr20:19960700-19962303	1	1	0	1	0	1	1	0	0	0	0	1
KIZ|chr20:21164851:+	Composite	chr20:21162850-21164851	1	0	0	0	1	0	0	0	0	0	0	0
XRN2|chr20:21355716:+	Skipped	chr20:21355014-21355716	0	0	0	0	0	1	0	0	1	0	0	0
NAPB|chr20:23378796:-	Composite	chr20:23378796-23379495	1	1	1	1	1	1	1	1	1	1	1	1
CST3|chr20:23631857:-	Composite	chr20:23631857-23633999	1	1	1	1	1	0	1	1	0	0	0	1
ABHD12|chr20:25322536:-	Composite	chr20:25322536-25323430	1	1	1	1	1	1	1	1	1	1	1	1
TPX2|chr20:31780880:+	Composite	chr20:31778813-31780880	0	0	0	0	0	0	0	0	0	1	0	0
CDK5RAP1|chr20:33389735:-	Composite	chr20:33389735-33392242	1	1	1	1	1	1	1	1	1	1	1	1
ITCH|chr20:34370701:+	Composite	chr20:34369394-34370701	0	1	1	0	1	1	1	1	1	1	1	1
ITCH|chr20:34495113:+	Composite	chr20:34492501-34495113	0	0	1	0	1	1	1	0	1	1	1	0
PIGU|chr20:34656771:-	Composite	chr20:34656771-34657244	0	0	0	0	1	0	0	0	1	1	1	0
NCOA6|chr20:34745998:-	Composite	chr20:34745998-34746928	1	1	1	1	1	1	1	1	1	1	1	1
ACSS2|chr20:34894514:+	Skipped	chr20:34893569-34894514	0	0	1	1	0	1	1	0	1	1	0	0
GSS|chr20:34950924:-	Composite	chr20:34950924-34951860	0	0	0	0	0	0	0	0	1	0	0	0
TRPC4AP|chr20:35034192:-	Composite	chr20:35034192-35035308	0	1	1	0	1	1	1	1	1	1	1	1
MMP24-AS1-EDEM2|chr20:35192325:-	Skipped	chr20:35192325-35192577	1	0	0	1	0	1	1	1	1	1	0	0
UQCC1|chr20:35380101:-	Composite	chr20:35380101-35382025	0	0	0	0	0	1	1	0	1	0	0	1
CEP250|chr20:35470180:+	Composite	chr20:35469890-35470180	0	0	0	1	0	1	1	1	0	0	1	0
CEP250|chr20:35480294:+	Composite	chr20:35479976-35480294	0	0	0	1	0	1	1	0	0	0	1	1
ERGIC3|chr20:35543907:+	Skipped	chr20:35543658-35543907	0	0	1	0	1	1	0	1	1	1	1	1
NFS1|chr20:35679548:-	Composite	chr20:35679548-35680871	1	1	1	1	1	1	1	1	1	1	1	1
RBM39|chr20:35712585:-	Composite	chr20:35712585-35713096	1	1	1	1	1	1	1	1	1	1	1	1
PHF20|chr20:35777917:+	Skipped	chr20:35774488-35777917	1	1	1	1	1	0	1	1	1	1	1	1
PHF20|chr20:35823479:+	Skipped	chr20:35823258-35823479	1	0	0	0	1	0	1	0	1	1	1	1
PHF20|chr20:35844393:+	Composite	chr20:35842573-35844393	1	1	1	1	1	1	1	1	1	1	1	1
SLA2|chr20:36640278:-	Composite	chr20:36640278-36641378	1	1	1	1	1	1	1	1	1	1	1	1
NDRG3|chr20:36663801:-	Composite	chr20:36663801-36665097	1	0	1	0	1	0	1	1	1	1	1	1
SAMHD1|chr20:36939410:-	Composite	chr20:36939410-36941111	1	0	1	1	1	0	1	1	1	1	0	1
SAMHD1|chr20:36942965:-	Composite	chr20:36942965-36946804	1	1	1	1	1	1	1	1	1	1	1	1
RBL1|chr20:37014789:-	Composite	chr20:37014789-37018369	1	1	1	1	1	1	1	1	1	1	1	1
RPRD1B|chr20:38076790:+	Skipped	chr20:38070225-38076790	1	1	1	1	1	1	1	1	1	1	1	1
CHD6|chr20:41424551:-	Composite	chr20:41424551-41425394	1	1	1	1	0	1	1	1	1	1	1	1
L3MBTL1|chr20:43520801:+	Skipped	chr20:43518607-43520801	1	1	1	1	1	1	1	1	1	1	1	1
L3MBTL1|chr20:43542641:+	Composite	chr20:43540934-43542641	1	1	1	1	1	1	1	1	1	1	1	1
SERINC3|chr20:44513347:-	Skipped	chr20:44513347-44513614	1	0	1	1	1	0	1	1	1	1	1	0
ACOT8|chr20:45853736:-	Skipped	chr20:45853736-45853984	1	0	0	1	0	0	1	0	1	1	0	0
ZNF335|chr20:45966856:-	Composite	chr20:45966856-45967634	1	1	1	0	0	0	0	1	1	0	0	0
SLC12A5|chr20:46023581:+	Skipped	chr20:46023369-46023581	0	1	0	0	0	1	1	0	0	0	0	0
ZMYND8|chr20:47284085:-	Composite	chr20:47284085-47285826	0	0	0	1	1	0	0	0	1	1	0	1
ARFGEF2|chr20:48996308:+	Composite	chr20:48995783-48996308	0	0	0	0	0	1	0	0	0	0	0	1
ARFGEF2|chr20:49005777:+	Composite	chr20:49005070-49005777	1	1	1	1	1	1	1	1	1	1	1	1
ZNFX1|chr20:49261248:-	Composite	chr20:49261248-49263483	1	1	1	1	1	1	1	1	1	1	1	1
SLC9A8|chr20:49869687:+	Composite	chr20:49864739-49869687	1	1	1	1	1	1	1	1	1	1	1	1
PEDS1|chr20:50142215:-	Composite	chr20:50142215-50143621	1	1	1	1	1	1	1	1	1	1	1	1
DPM1|chr20:50944748:-	Composite	chr20:50944748-50945762	1	0	1	0	1	0	0	0	1	1	0	1
CASS4|chr20:56414677:+	Composite	chr20:56412337-56414677	1	0	1	1	1	0	1	1	1	1	1	0
FAM217B|chr20:59943535:+	Composite	chr20:59942427-59943535	0	0	1	1	0	0	0	0	1	0	0	0
GMEB2|chr20:63616081:-	Composite	chr20:63616081-63619454	1	1	0	0	1	1	1	1	1	1	1	0
RTEL1|chr20:63666821:+	Composite	chr20:63666004-63666821	1	0	1	1	1	0	0	0	0	0	0	0
ZGPAT|chr20:63720978:+	Skipped	chr20:63720177-63720978	1	0	1	1	1	1	1	0	1	1	1	1
TPD52L2|chr20:63870524:+	Composite	chr20:63869296-63870524	1	0	1	1	1	0	0	1	1	1	0	1
TPD52L2|chr20:63881373:+	Composite	chr20:63875816-63881373	1	1	1	1	1	1	1	1	1	1	1	1
LOC102724023|chr21:5120639:-	Skipped	chr21:5120639-5121111	1	0	1	1	0	0	0	0	1	0	1	0
NRIP1|chr21:15035720:-	Composite	chr21:15035720-15043574	1	1	1	1	1	1	1	1	1	1	0	1
USP25|chr21:15813518:+	Composite	chr21:15811137-15813518	1	1	1	1	1	1	1	1	1	1	1	1
CXADR|chr21:17555557:+	Composite	chr21:17551749-17555557	1	1	1	1	1	1	1	1	1	1	1	1
APP|chr21:25997223:-	Composite	chr21:25997223-25997416	0	0	1	0	1	1	0	0	1	1	0	1
APP|chr21:26020592:-	Composite	chr21:26020592-26022042	1	1	1	1	1	1	1	1	1	1	1	1
ADAMTS5|chr21:26931812:-	Composite	chr21:26931812-26932179	0	0	0	0	0	0	0	1	0	0	0	0
LTN1|chr21:28938619:-	Composite	chr21:28938619-28941406	1	0	1	1	1	0	0	0	1	1	0	0
LTN1|chr21:28969836:-	Composite	chr21:28969836-28970742	1	0	1	0	0	1	0	1	1	0	1	1
BACH1|chr21:29337366:+	Composite	chr21:29329487-29337366	1	1	1	1	1	1	1	1	1	1	1	1
TIAM1|chr21:31222689:-	Composite	chr21:31222689-31223591	1	1	0	1	1	1	1	1	1	1	0	1
TIAM1|chr21:31265005:-	Composite	chr21:31265005-31266983	1	0	0	0	0	1	1	1	0	0	0	0
CFAP298-TCP10L|chr21:32592080:-	Skipped	chr21:32592080-32592418	1	0	1	0	1	0	0	0	1	0	0	1
IFNAR1|chr21:33339969:+	Composite	chr21:33335524-33339969	1	1	1	1	1	1	1	1	1	1	1	1
CRYZL1|chr21:33594325:-	Skipped	chr21:33594325-33595613	1	1	1	1	1	1	1	1	1	1	1	1
ITSN1|chr21:33763253:+	Composite	chr21:33761923-33763253	1	1	1	1	1	1	1	1	1	1	1	1
ITSN1|chr21:33827490:+	Composite	chr21:33826818-33827490	0	1	1	1	1	1	0	0	0	1	0	0
SLC5A3|chr21:34076661:+	Skipped	chr21:34074136-34076661	0	0	1	0	1	1	1	0	1	0	0	1
DOP1B|chr21:36165388:+	Composite	chr21:36164708-36165388	1	0	0	0	1	0	0	0	1	1	0	0
DOP1B|chr21:36282153:+	Composite	chr21:36281483-36282153	0	0	0	0	0	0	0	1	1	1	1	0
PIGP|chr21:37071297:-	Skipped	chr21:37071297-37071817	0	0	0	0	0	1	0	0	0	0	0	0
VPS26C|chr21:37235873:-	Composite	chr21:37235873-37238609	0	0	1	1	1	1	1	1	1	1	0	1
VPS26C|chr21:37261005:-	Skipped	chr21:37261005-37261937	0	1	1	1	1	1	1	0	1	1	1	1
ERG|chr21:38388482:-	Skipped	chr21:38388482-38388841	1	0	0	0	1	1	0	0	1	0	0	0
UMODL1|chr21:42133858:+	Composite	chr21:42129713-42133858	1	0	0	0	1	1	1	0	1	1	1	1
ABCG1|chr21:42295377:+	Composite	chr21:42294542-42295377	1	1	0	1	1	1	1	1	1	1	1	1
SLC37A1|chr21:42528860:+	Composite	chr21:42525776-42528860	1	0	1	1	1	1	0	0	1	1	1	1
PDE9A|chr21:42701193:+	Skipped	chr21:42700628-42701193	1	0	0	0	0	1	0	0	0	0	0	0
PKNOX1|chr21:43004877:+	Composite	chr21:43004326-43004877	0	0	0	0	0	0	0	1	0	0	0	0
HSF2BP|chr21:43644163:-	Composite	chr21:43644163-43644392	0	0	0	0	0	0	0	0	0	0	1	0
ITGB2|chr21:44907990:-	Skipped	chr21:44907990-44908182	0	1	1	1	1	1	0	1	1	1	1	0
PCBP3|chr21:45789993:+	Skipped	chr21:45788298-45789993	1	0	0	0	1	1	0	0	1	1	1	0
PCBP3|chr21:45852188:+	Composite	chr21:45849961-45852188	1	1	1	1	1	1	1	1	1	1	1	1
PCNT|chr21:46389644:+	Composite	chr21:46389199-46389644	0	0	1	0	1	1	1	0	1	0	0	0
PCNT|chr21:46405259:+	Composite	chr21:46402331-46405259	0	0	0	0	0	1	0	0	1	1	0	1
DIP2A|chr21:46559141:+	Composite	chr21:46558223-46559141	1	0	1	1	0	0	1	1	1	1	0	0
DIP2A|chr21:46565587:+	Composite	chr21:46563858-46565587	0	0	0	0	1	0	0	0	1	1	0	0
PRMT2|chr21:46649940:+	Composite	chr21:46649575-46649940	1	0	1	1	1	1	1	1	1	1	1	1
BID|chr22:17737104:-	Composite	chr22:17737104-17738229	1	1	1	1	1	0	1	1	1	1	1	1
MICAL3|chr22:17838500:-	Skipped	chr22:17838500-17838855	0	0	0	0	0	0	0	0	1	0	0	0
MICAL3|chr22:17898047:-	Composite	chr22:17898047-17899548	1	1	1	1	0	0	1	0	1	0	1	0
DGCR2|chr22:19052491:-	Skipped	chr22:19052491-19052605	0	1	0	1	0	0	1	1	1	1	1	1
HIRA|chr22:19371441:-	Composite	chr22:19371441-19375792	1	1	1	1	1	1	1	1	1	1	1	1
HIRA|chr22:19379972:-	Composite	chr22:19379972-19383705	1	1	1	1	1	1	1	1	1	1	1	1
PI4KA|chr22:20740131:-	Composite	chr22:20740131-20742355	0	0	1	0	0	0	1	0	0	1	0	0
MAPK1|chr22:21805481:-	Composite	chr22:21805481-21806039	0	0	1	0	0	0	0	1	1	0	0	0
PPM1F|chr22:21923847:-	Skipped	chr22:21923847-21925028	1	1	1	1	1	1	1	1	1	1	1	1
UPB1|chr22:24515999:+	Composite	chr22:24515201-24515999	1	1	1	1	1	1	1	1	1	1	1	1
GRK3|chr22:25670897:+	Composite	chr22:25667739-25670897	1	1	1	0	0	1	1	1	0	0	1	1
GRK3|chr22:25680654:+	Composite	chr22:25678816-25680654	1	0	1	0	1	1	1	0	0	1	1	0
GRK3|chr22:25720473:+	Composite	chr22:25718245-25720473	1	0	1	1	0	0	1	1	0	1	1	0
SEZ6L|chr22:26298270:+	Skipped	chr22:26297935-26298270	1	0	0	1	0	0	0	1	0	0	0	0
HPS4|chr22:26462631:-	Composite	chr22:26462631-26464826	0	0	0	0	0	0	0	0	1	1	1	0
DUSP18|chr22:30659776:-	Composite	chr22:30659776-30663728	1	1	1	1	1	1	0	1	1	1	1	0
SFI1|chr22:31588668:+	Composite	chr22:31585068-31588668	1	0	1	0	1	1	1	0	0	1	1	0
DEPDC5|chr22:31824201:+	Composite	chr22:31822693-31824201	1	1	0	1	1	0	1	0	0	1	0	1
FOXRED2|chr22:36493470:-	Composite	chr22:36493470-36493803	0	0	0	1	0	1	1	1	0	0	0	0
C1QTNF6|chr22:37190233:-	Skipped	chr22:37190233-37190677	0	0	0	0	0	1	1	0	1	0	0	0
TPTEP2-CSNK1E|chr22:38354865:-	Skipped	chr22:38354865-38355338	1	1	1	1	1	1	1	1	1	1	1	1
TPTEP2-CSNK1E|chr22:38361637:-	Skipped	chr22:38361637-38370045	1	1	1	1	1	1	1	1	1	1	1	1
XPNPEP3|chr22:40883989:+	Skipped	chr22:40882933-40883989	0	0	0	0	1	1	0	1	0	1	0	0
XPNPEP3|chr22:40910733:+	Composite	chr22:40909122-40910733	1	1	1	1	1	1	1	1	1	1	1	1
RBX1|chr22:40955400:+	Skipped	chr22:40955287-40955400	1	1	1	1	1	1	1	0	1	1	1	1
L3MBTL2|chr22:41218231:+	Composite	chr22:41217123-41218231	0	0	0	1	0	0	0	1	0	0	1	1
ZC3H7B|chr22:41330797:+	Composite	chr22:41330023-41330797	1	0	1	1	1	1	1	0	1	1	1	0
POLR3H|chr22:41543683:-	Composite	chr22:41543683-41544121	0	0	1	0	0	0	0	0	1	0	0	0
SNU13|chr22:41681984:-	Composite	chr22:41681984-41682587	0	1	1	0	0	1	0	0	1	1	0	1
SREBF2|chr22:41887056:+	Composite	chr22:41884842-41887056	1	1	1	1	1	1	1	1	1	1	1	1
ARFGAP3|chr22:42815399:-	Composite	chr22:42815399-42817264	1	1	1	1	1	1	1	1	1	1	1	1
TTLL1|chr22:43058676:-	Composite	chr22:43058676-43059527	1	1	1	1	1	1	1	1	1	1	1	1
UPK3A|chr22:45289612:+	Composite	chr22:45289061-45289612	0	0	1	1	1	1	0	1	1	1	1	1
FAM118A|chr22:45329412:+	Skipped	chr22:45328310-45329412	1	1	1	0	1	1	0	1	1	0	0	1
ATXN10|chr22:45742544:+	Composite	chr22:45740369-45742544	1	0	1	1	1	1	1	1	1	1	0	1
ATXN10|chr22:45757862:+	Skipped	chr22:45756848-45757862	0	1	1	0	1	0	1	0	0	0	0	0
CERK|chr22:46691365:-	Composite	chr22:46691365-46691777	0	1	1	0	0	0	0	1	1	0	0	1
TBC1D22A|chr22:46978439:+	Composite	chr22:46974290-46978439	1	0	0	0	1	1	0	1	1	1	1	1
BRD1|chr22:49795990:-	Composite	chr22:49795990-49798117	1	1	1	1	1	1	1	1	1	1	0	1
TRNT1|chr3:3132033:+	Skipped	chr3:3129919-3132033	1	1	1	1	1	1	1	1	1	1	1	1
SRGAP3|chr3:8992486:-	Composite	chr3:8992486-8993055	0	1	1	0	1	1	1	1	1	1	1	0
CAMK1|chr3:9764610:-	Composite	chr3:9764610-9765890	1	1	1	1	1	1	1	1	1	1	1	1
ARPC4|chr3:9798901:+	Composite	chr3:9797659-9798901	1	1	1	1	1	1	1	1	1	1	1	1
TTLL3|chr3:9814501:+	Composite	chr3:9813248-9814501	1	0	1	0	1	1	1	1	1	1	1	1
TTLL3|chr3:9821039:+	Composite	chr3:9820546-9821039	1	0	1	0	1	1	0	1	1	0	0	1
EMC3|chr3:9976099:-	Composite	chr3:9976099-9977050	0	0	1	0	1	1	0	0	1	0	0	0
FANCD2|chr3:10044523:+	Composite	chr3:10043829-10044523	1	1	0	1	0	1	1	0	1	1	1	0
ATG7|chr3:11290688:+	Composite	chr3:11288646-11290688	1	0	0	1	0	1	1	1	1	1	0	0
ATG7|chr3:11350948:+	Composite	chr3:11347877-11350948	1	1	1	1	1	1	1	1	1	1	1	1
NUP210|chr3:13367130:-	Composite	chr3:13367130-13372032	1	0	1	1	1	0	1	1	1	1	1	1
LSM3|chr3:14184479:+	Composite	chr3:14183937-14184479	1	1	0	0	1	0	1	0	1	1	0	1
CAPN7|chr3:15220229:+	Composite	chr3:15218473-15220229	1	1	1	1	1	1	1	1	1	1	1	1
HACL1|chr3:15571811:-	Composite	chr3:15571811-15573242	1	1	1	1	1	1	1	1	1	1	1	1
ANKRD28|chr3:15781102:-	Composite	chr3:15781102-15781655	0	0	0	0	0	0	0	0	1	0	0	0
PLCL2|chr3:17017849:+	Composite	chr3:17014708-17017849	1	0	1	0	1	1	1	0	1	0	1	0
TBC1D5|chr3:17286101:-	Composite	chr3:17286101-17292001	1	0	1	1	1	1	1	1	1	1	1	1
TBC1D5|chr3:17614855:-	Composite	chr3:17614855-17622765	1	1	1	1	1	1	1	1	1	1	1	1
THRB|chr3:24187849:-	Composite	chr3:24187849-24190334	0	0	1	0	0	0	0	0	0	0	0	0
NGLY1|chr3:25734913:-	Composite	chr3:25734913-25736149	1	0	0	0	0	0	0	0	0	1	0	1
TGFBR2|chr3:30679981:+	Composite	chr3:30674105-30679981	1	1	1	1	1	1	1	1	1	1	1	1
STT3B|chr3:31579504:+	Composite	chr3:31576396-31579504	1	0	1	1	1	1	0	1	1	1	0	0
CNOT10|chr3:32737169:+	Composite	chr3:32734800-32737169	1	1	1	0	1	1	1	1	1	1	1	1
ARPP21|chr3:35698458:+	Skipped	chr3:35697862-35698458	1	0	0	0	0	0	0	0	1	1	0	0
ARPP21|chr3:35709634:+	Composite	chr3:35708969-35709634	1	0	0	0	1	0	1	0	0	0	0	1
TRANK1|chr3:36879006:-	Skipped	chr3:36879006-36879133	1	1	1	0	1	1	1	0	0	1	0	0
LRRFIP2|chr3:37095627:-	Composite	chr3:37095627-37096660	0	0	0	0	0	0	0	1	1	0	0	0
LRRFIP2|chr3:37144848:-	Skipped	chr3:37144848-37146627	1	1	1	1	1	1	1	1	1	1	1	1
GOLGA4|chr3:37291066:+	Composite	chr3:37289235-37291066	1	0	1	0	0	0	1	0	0	1	0	0
ITGA9|chr3:37805340:+	Composite	chr3:37803823-37805340	1	0	0	0	0	0	0	0	1	0	1	1
PLCD1|chr3:38012013:-	Composite	chr3:38012013-38016719	1	1	1	1	1	1	1	1	1	1	1	1
XYLB|chr3:38374040:+	Composite	chr3:38372655-38374040	1	0	1	0	0	1	0	0	1	1	0	0
XYLB|chr3:38398627:+	Composite	chr3:38397072-38398627	1	1	1	1	1	1	1	1	1	1	1	1
XYLB|chr3:38415505:+	Composite	chr3:38412936-38415505	0	0	0	1	0	0	0	0	0	0	1	0
SCN5A|chr3:38632836:-	Composite	chr3:38632836-38633359	0	0	0	0	0	0	0	0	1	0	1	0
ZNF620|chr3:40513320:+	Composite	chr3:40512402-40513320	1	0	0	0	1	0	0	0	0	0	0	0
ULK4|chr3:41936420:-	Skipped	chr3:41936420-41937340	1	1	1	1	1	1	1	1	1	1	1	1
VIPR1|chr3:42532740:+	Skipped	chr3:42532580-42532740	0	0	0	0	0	0	0	1	0	0	0	0
HIGD1A|chr3:42792843:-	Composite	chr3:42792843-42794275	0	0	0	0	1	0	1	0	1	1	1	0
ANO10|chr3:43559086:-	Composite	chr3:43559086-43561402	0	0	0	1	0	0	0	0	1	1	0	0
TCAIM|chr3:44370315:+	Composite	chr3:44367532-44370315	1	0	0	1	1	1	1	1	0	1	0	0
TCAIM|chr3:44394941:+	Composite	chr3:44392855-44394941	1	1	1	1	1	1	1	1	1	1	1	1
ZNF445|chr3:44453076:-	Composite	chr3:44453076-44455696	1	0	1	0	1	0	0	1	1	1	1	1
KIF15|chr3:44845549:+	Composite	chr3:44843125-44845549	0	1	0	0	1	1	0	0	1	0	0	1
SACM1L|chr3:45741011:+	Composite	chr3:45739587-45741011	0	0	1	1	0	0	1	1	1	1	0	1
FYCO1|chr3:45977403:-	Composite	chr3:45977403-45979830	1	1	1	1	1	1	1	1	1	1	1	1
XCR1|chr3:46025222:-	Skipped	chr3:46025222-46025396	0	0	1	0	0	0	0	0	0	0	0	0
SETD2|chr3:47056289:-	Composite	chr3:47056289-47057490	1	0	0	0	1	1	0	1	1	0	0	0
SETD2|chr3:47084588:-	Composite	chr3:47084588-47086314	1	0	1	1	1	1	0	0	1	1	1	1
KIF9|chr3:47234396:-	Composite	chr3:47234396-47235617	1	1	1	1	1	1	1	1	1	1	1	1
KLHL18|chr3:47287857:+	Skipped	chr3:47287220-47287857	1	0	1	1	1	1	1	1	1	1	1	1
SCAP|chr3:47432662:-	Composite	chr3:47432662-47435137	1	1	1	1	1	1	1	1	1	1	1	1
SPINK8|chr3:48312504:-	Skipped	chr3:48312504-48312635	1	0	0	0	1	0	0	0	1	1	1	0
UQCRC1|chr3:48602209:-	Composite	chr3:48602209-48603643	1	1	1	1	1	1	1	1	1	1	1	0
ARIH2|chr3:48936453:+	Skipped	chr3:48933566-48936453	1	1	1	1	1	1	1	1	1	1	1	1
QRICH1|chr3:49045422:-	Composite	chr3:49045422-49046579	0	1	1	0	1	1	0	1	1	1	1	1
USP4|chr3:49316621:-	Skipped	chr3:49316621-49317478	0	1	1	0	1	0	0	1	1	0	1	0
AMT|chr3:49418476:-	Composite	chr3:49418476-49419151	1	1	1	1	1	1	1	1	1	1	1	1
RBM6|chr3:49974663:+	Composite	chr3:49972059-49974663	1	1	1	1	1	1	1	1	1	1	1	1
DNAH1|chr3:52317588:+	Skipped	chr3:52316977-52317588	0	1	0	0	0	0	1	0	0	0	0	0
PHF7|chr3:52415846:+	Skipped	chr3:52414728-52415846	1	1	1	1	1	1	1	1	1	1	1	1
PBRM1|chr3:52616736:-	Composite	chr3:52616736-52617538	1	0	0	0	0	0	1	0	0	0	0	0
RFT1|chr3:53119045:-	Composite	chr3:53119045-53120021	1	1	0	0	0	0	0	1	0	1	0	1
DCP1A|chr3:53301525:-	Composite	chr3:53301525-53304290	1	1	1	1	1	1	1	1	1	1	1	1
DCP1A|chr3:53304741:-	Composite	chr3:53304741-53312379	1	1	1	1	1	1	1	1	1	1	1	1
CCDC66|chr3:56570605:+	Skipped	chr3:56569313-56570605	1	1	1	1	1	1	1	1	1	1	1	1
TASOR|chr3:56625672:-	Composite	chr3:56625672-56627145	1	1	1	1	1	1	1	1	1	1	1	1
TASOR|chr3:56637085:-	Composite	chr3:56637085-56638765	1	1	1	1	1	1	1	1	1	1	1	1
TASOR|chr3:56640160:-	Composite	chr3:56640160-56641752	1	0	0	0	0	0	0	1	1	0	0	0
ARHGEF3|chr3:56752064:-	Composite	chr3:56752064-56753566	1	1	1	1	1	1	1	1	1	1	1	0
APPL1|chr3:57235986:+	Composite	chr3:57235566-57235986	0	1	1	0	1	1	1	1	0	1	1	1
ARF4|chr3:57582405:-	Composite	chr3:57582405-57584007	1	0	1	0	1	0	1	0	1	1	0	1
DENND6A|chr3:57664842:-	Composite	chr3:57664842-57666235	0	0	0	0	0	0	1	1	1	1	0	0
DENND6A|chr3:57668079:-	Composite	chr3:57668079-57672298	1	1	1	1	1	1	1	1	1	1	1	1
SLMAP|chr3:57900439:+	Composite	chr3:57896873-57900439	1	1	1	1	1	1	1	1	1	1	1	1
FLNB|chr3:58083244:+	Composite	chr3:58081629-58083244	1	1	1	1	1	1	1	1	1	1	1	1
HTD2|chr3:58311017:+	Composite	chr3:58310507-58311017	1	1	1	1	1	1	1	1	1	1	1	1
FHIT|chr3:59983472:-	Skipped	chr3:59983472-59983745	1	1	1	0	1	1	1	1	1	0	1	1
FHIT|chr3:61142701:-	Skipped	chr3:61142701-61145544	1	1	1	1	1	1	1	1	1	1	1	1
LRIG1|chr3:66455107:-	Composite	chr3:66455107-66462509	1	0	0	1	1	1	1	0	1	1	1	0
FRMD4B|chr3:69222774:-	Composite	chr3:69222774-69224690	1	0	1	0	1	1	1	0	1	1	1	0
MITF|chr3:69954112:+	Composite	chr3:69951830-69954112	0	0	0	0	0	0	1	0	0	1	0	0
FOXP1|chr3:70967674:-	Composite	chr3:70967674-70970805	1	1	1	1	1	1	1	0	1	1	1	0
EIF4E3|chr3:71687377:-	Composite	chr3:71687377-71690165	0	0	0	0	0	0	0	1	1	1	0	1
ZNF717|chr3:75734799:-	Composite	chr3:75734799-75739345	0	0	1	0	1	1	1	1	1	1	1	0
ROBO2|chr3:77099030:+	Composite	chr3:77098014-77099030	1	1	1	1	1	1	1	1	1	1	1	1
HTR1F|chr3:87827671:+	Composite	chr3:87822008-87827671	1	1	1	1	1	1	1	1	1	1	1	1
HTR1F|chr3:87936524:+	Skipped	chr3:87934372-87936524	1	0	1	1	1	1	1	1	1	1	1	1
NSUN3|chr3:94067706:+	Composite	chr3:94064437-94067706	1	0	1	0	0	0	0	0	1	0	1	0
NSUN3|chr3:94081821:+	Skipped	chr3:94081609-94081821	1	0	0	0	0	0	0	0	0	0	0	0
CRYBG3|chr3:97865880:+	Composite	chr3:97864217-97865880	0	0	0	0	0	0	0	0	1	0	0	1
CRYBG3|chr3:97891396:+	Composite	chr3:97889355-97891396	0	0	1	1	0	0	1	0	0	0	1	0
CRYBG3|chr3:97898254:+	Composite	chr3:97895959-97898254	1	1	1	0	1	1	1	1	1	1	0	1
RIOX2|chr3:97964859:-	Composite	chr3:97964859-97967632	1	1	1	1	1	1	1	1	1	1	1	1
TMEM45A|chr3:100557466:+	Composite	chr3:100556760-100557466	0	0	0	0	0	0	0	0	0	1	1	0
ZBTB11|chr3:101666744:-	Composite	chr3:101666744-101671361	1	1	1	1	1	1	1	1	1	1	1	1
CBLB|chr3:105702539:-	Composite	chr3:105702539-105704173	0	0	1	0	1	1	1	1	0	1	0	0
CBLB|chr3:105863582:-	Composite	chr3:105863582-105867591	1	0	1	1	0	0	1	0	1	0	0	0
CD47|chr3:108072621:-	Composite	chr3:108072621-108080344	1	0	1	1	1	1	1	1	1	1	1	1
PHLDB2|chr3:111932925:+	Composite	chr3:111932269-111932925	1	0	0	0	0	1	1	0	0	1	0	0
ABHD10|chr3:111985072:+	Composite	chr3:111981784-111985072	0	0	0	0	0	0	0	0	0	0	1	1
SIDT1|chr3:113568994:+	Composite	chr3:113567540-113568994	1	1	1	1	1	1	1	1	1	1	1	1
CCDC191|chr3:113977853:-	Composite	chr3:113977853-113978331	1	0	0	1	1	1	1	0	0	0	0	1
QTRT2|chr3:114070287:+	Composite	chr3:114067987-114070287	1	0	1	0	1	1	1	1	1	1	1	0
ZBTB20|chr3:114691388:-	Composite	chr3:114691388-114693575	1	0	1	0	1	1	1	1	1	1	1	1
ZBTB20|chr3:115143686:-	Composite	chr3:115143686-115144907	1	0	0	0	0	0	0	0	0	0	0	0
ARHGAP31|chr3:119413358:+	Composite	chr3:119409496-119413358	1	1	1	1	1	1	1	1	1	1	1	1
TMEM39A|chr3:119445256:-	Composite	chr3:119445256-119447172	1	1	0	0	1	0	1	0	0	1	1	0
POGLUT1|chr3:119492079:+	Skipped	chr3:119491763-119492079	1	0	1	1	1	1	1	1	1	1	1	1
TIMMDC1|chr3:119501960:+	Composite	chr3:119500695-119501960	0	1	1	0	1	0	1	1	0	0	1	1
ADPRH|chr3:119583254:+	Composite	chr3:119582134-119583254	0	0	0	0	1	0	0	0	0	0	0	0
GOLGB1|chr3:121727321:-	Composite	chr3:121727321-121729340	0	0	0	0	1	0	0	1	0	1	0	1
IQCB1|chr3:121810580:-	Skipped	chr3:121810580-121812184	1	1	1	0	1	1	1	1	1	1	1	0
KPNA1|chr3:122429930:-	Composite	chr3:122429930-122433788	1	0	1	0	1	1	1	1	1	1	1	1
PARP15|chr3:122616102:+	Composite	chr3:122615779-122616102	1	0	0	0	0	0	1	0	0	0	0	0
SLC49A4|chr3:122864875:+	Composite	chr3:122860075-122864875	0	0	1	1	1	1	1	1	1	1	1	1
ZNF148|chr3:125317627:-	Composite	chr3:125317627-125323444	0	1	1	0	1	1	1	1	1	1	1	1
SNX4|chr3:125463097:-	Composite	chr3:125463097-125469519	1	1	1	1	1	1	1	1	1	1	1	1
OSBPL11|chr3:125531275:-	Composite	chr3:125531275-125532014	1	1	1	1	1	1	1	1	1	1	1	1
SLC41A3|chr3:126060059:-	Skipped	chr3:126060059-126060391	1	1	1	1	1	1	1	1	1	1	1	1
MGLL|chr3:127817355:-	Skipped	chr3:127817355-127817590	0	0	0	0	1	0	0	0	0	0	0	0
EEFSEC|chr3:128248820:+	Composite	chr3:128246836-128248820	1	0	1	0	1	1	0	1	0	0	0	1
IFT122|chr3:129497294:+	Skipped	chr3:129496577-129497294	0	0	1	0	1	1	0	1	1	0	1	0
TMCC1|chr3:129847053:-	Skipped	chr3:129847053-129848412	0	1	1	1	1	1	1	1	1	1	0	0
PIK3R4|chr3:130701972:-	Composite	chr3:130701972-130703888	0	0	0	0	1	0	0	0	1	0	0	1
ASTE1|chr3:131022487:-	Composite	chr3:131022487-131025331	0	0	1	1	1	0	0	0	0	1	0	0
MRPL3|chr3:131494785:-	Composite	chr3:131494785-131498277	0	0	1	0	0	1	1	0	0	1	0	0
DNAJC13|chr3:132439086:+	Composite	chr3:132434538-132439086	1	1	1	1	1	1	1	1	1	1	1	1
NPHP3|chr3:132711602:-	Composite	chr3:132711602-132713286	1	1	1	1	1	1	1	1	1	1	1	1
RYK|chr3:134174357:-	Composite	chr3:134174357-134175768	1	1	1	1	1	1	1	1	1	1	0	1
RYK|chr3:134203458:-	Composite	chr3:134203458-134207525	1	0	1	1	1	0	1	1	1	1	1	1
PCCB|chr3:136295596:+	Composite	chr3:136293756-136295596	1	0	0	0	1	0	0	0	1	1	0	1
STAG1|chr3:136439057:-	Composite	chr3:136439057-136443404	1	1	1	1	1	1	1	1	1	1	1	1
NCK1|chr3:136930329:+	Composite	chr3:136927984-136930329	1	1	1	0	1	1	1	1	1	1	1	1
DZIP1L|chr3:138096806:-	Composite	chr3:138096806-138097847	0	0	0	0	1	0	0	0	1	0	1	0
PIK3CB|chr3:138660374:-	Composite	chr3:138660374-138664029	1	1	1	1	1	1	1	1	1	1	1	1
RASA2|chr3:141513099:+	Composite	chr3:141512163-141513099	1	0	1	0	1	0	1	0	0	1	0	0
RASA2|chr3:141518529:+	Composite	chr3:141516328-141518529	1	1	1	1	1	1	1	1	1	1	1	1
TFDP2|chr3:142049647:-	Skipped	chr3:142049647-142052533	1	1	1	1	1	1	1	1	1	1	1	1
TFDP2|chr3:142052791:-	Composite	chr3:142052791-142054149	1	1	1	1	1	1	1	1	1	1	1	1
TFDP2|chr3:142126158:-	Skipped	chr3:142126158-142126315	1	0	1	0	1	1	1	0	1	1	1	0
XRN1|chr3:142419863:-	Composite	chr3:142419863-142421153	1	0	1	0	1	1	1	0	1	1	1	0
HLTF|chr3:149033382:-	Composite	chr3:149033382-149034998	0	1	0	0	0	0	1	0	0	0	0	1
HPS3|chr3:149151616:+	Composite	chr3:149150599-149151616	0	0	0	1	1	1	0	0	1	1	1	1
HPS3|chr3:149154134:+	Composite	chr3:149153494-149154134	0	1	0	1	1	1	0	0	1	0	1	0
DHX36|chr3:154298499:-	Composite	chr3:154298499-154299925	0	1	1	0	1	1	1	1	1	1	0	1
SLC33A1|chr3:155844439:-	Skipped	chr3:155844439-155845076	1	0	0	1	1	0	0	1	0	0	0	1
GMPS|chr3:155920608:+	Composite	chr3:155919233-155920608	1	1	1	1	1	1	1	1	1	1	1	1
GFM1|chr3:158651064:+	Composite	chr3:158650005-158651064	1	1	1	1	1	1	1	1	1	1	1	1
GFM1|chr3:158683516:+	Composite	chr3:158681995-158683516	0	0	1	0	1	1	0	0	1	0	0	0
KPNA4|chr3:160520549:-	Composite	chr3:160520549-160521910	0	1	0	1	1	0	1	0	0	0	1	0
KPNA4|chr3:160534886:-	Composite	chr3:160534886-160535565	0	0	0	0	1	0	0	0	0	1	0	1
B3GALNT1|chr3:161103722:-	Composite	chr3:161103722-161104105	1	0	1	1	1	1	1	1	1	1	0	1
NMD3|chr3:161234687:+	Composite	chr3:161233399-161234687	1	0	0	1	0	1	0	0	1	1	0	1
SERPINI1|chr3:167809335:+	Composite	chr3:167807244-167809335	1	0	1	1	1	0	1	1	1	1	1	0
GPR160|chr3:170039731:+	Composite	chr3:170038915-170039731	1	1	1	1	1	1	1	1	1	1	1	1
PHC3|chr3:170102200:-	Skipped	chr3:170102200-170102305	1	1	1	1	1	1	1	1	1	1	1	1
PHC3|chr3:170140410:-	Skipped	chr3:170140410-170144334	1	1	1	1	1	1	1	1	1	1	1	1
PHC3|chr3:170146859:-	Composite	chr3:170146859-170149244	1	1	1	1	1	1	1	1	1	1	1	1
TNIK|chr3:171077177:-	Composite	chr3:171077177-171079652	0	1	1	0	1	0	1	0	0	1	0	1
PLD1|chr3:171665966:-	Composite	chr3:171665966-171674613	1	1	1	1	1	1	1	1	1	1	1	1
PLD1|chr3:171705872:-	Composite	chr3:171705872-171708838	1	1	1	1	1	1	1	1	1	1	1	1
FNDC3B|chr3:172190825:+	Skipped	chr3:172186712-172190825	1	1	1	1	1	1	1	1	1	1	1	1
FNDC3B|chr3:172311726:+	Composite	chr3:172310828-172311726	1	1	0	0	1	0	1	1	1	1	1	0
TNFSF10|chr3:172516586:-	Composite	chr3:172516586-172518465	1	1	0	1	0	1	0	0	0	0	0	0
PIK3CA|chr3:179211525:+	Composite	chr3:179210431-179211525	0	0	0	0	0	0	1	0	0	0	0	0
GNB4|chr3:179424134:-	Skipped	chr3:179424134-179424284	0	1	1	0	0	0	0	0	1	0	0	0
YEATS2|chr3:183759586:+	Composite	chr3:183758862-183759586	1	1	1	1	1	1	1	1	1	1	1	1
YEATS2|chr3:183765802:+	Composite	chr3:183762097-183765802	1	1	1	1	1	1	1	1	1	1	1	1
PARL|chr3:183840686:-	Composite	chr3:183840686-183842447	0	0	1	1	1	1	0	0	1	0	1	1
DVL3|chr3:184169550:+	Composite	chr3:184167898-184169550	0	0	1	0	1	1	0	0	0	1	0	0
VPS8|chr3:184902687:+	Composite	chr3:184900921-184902687	1	1	1	1	1	1	1	1	1	1	1	1
VPS8|chr3:184974075:+	Composite	chr3:184971649-184974075	1	1	1	1	1	1	1	1	1	1	1	1
MAP3K13|chr3:185293067:+	Skipped	chr3:185291613-185293067	1	1	1	1	1	1	1	1	1	1	1	1
SENP2|chr3:185623681:+	Composite	chr3:185621826-185623681	1	0	0	1	1	0	1	0	1	1	0	0
DGKG|chr3:186263619:-	Composite	chr3:186263619-186265306	1	1	1	1	1	1	1	1	1	1	1	1
RFC4|chr3:186796636:-	Composite	chr3:186796636-186797614	1	0	1	0	1	1	0	0	1	1	1	1
RFC4|chr3:186800543:-	Composite	chr3:186800543-186801195	0	1	0	0	0	1	0	0	1	1	0	0
LPP|chr3:188210113:+	Composite	chr3:188208200-188210113	1	1	1	1	1	1	1	1	1	1	0	0
LPP|chr3:188746611:+	Skipped	chr3:188746488-188746611	1	1	1	1	1	1	1	1	0	1	1	1
OPA1|chr3:193622196:+	Composite	chr3:193618869-193622196	1	0	1	0	0	1	1	1	1	0	1	0
TMEM44|chr3:194621067:-	Composite	chr3:194621067-194623310	1	1	1	1	1	1	1	1	1	1	1	1
LSG1|chr3:194657986:-	Composite	chr3:194657986-194659133	1	0	1	1	1	1	0	0	1	1	1	1
PPP1R2|chr3:195521813:-	Composite	chr3:195521813-195523786	1	1	1	1	1	0	1	1	1	1	1	0
TFRC|chr3:196059607:-	Composite	chr3:196059607-196060247	1	1	1	1	1	1	1	1	1	1	1	1
UBXN7|chr3:196366481:-	Composite	chr3:196366481-196368155	1	1	0	1	1	1	1	0	1	1	1	1
NRROS|chr3:196657917:+	Composite	chr3:196654527-196657917	1	1	1	1	1	1	1	1	1	1	1	1
PIGX|chr3:196728351:+	Composite	chr3:196727923-196728351	0	0	0	0	0	1	0	0	1	0	0	0
SENP5|chr3:196904817:+	Composite	chr3:196903533-196904817	1	1	1	1	1	1	1	1	1	1	1	0
RUBCN|chr3:197747285:-	Skipped	chr3:197747285-197748445	1	1	1	1	1	1	1	1	1	1	1	1
LRCH3|chr3:197834999:+	Composite	chr3:197832197-197834999	1	1	1	1	1	1	1	1	1	1	1	1
IQCG|chr3:197955747:-	Composite	chr3:197955747-197959719	1	1	1	1	1	0	0	1	1	0	0	1
ZNF721|chr4:456068:-	Skipped	chr4:456068-456368	1	1	1	1	1	1	1	1	1	1	1	1
ZNF721|chr4:486166:-	Skipped	chr4:486166-487085	1	0	1	0	1	1	1	1	1	1	0	1
GAK|chr4:909147:-	Composite	chr4:909147-911787	0	0	1	1	0	0	0	1	0	1	0	0
RNF212|chr4:1058180:-	Composite	chr4:1058180-1058393	1	0	0	1	0	0	0	0	0	0	0	0
HAUS3|chr4:2237267:-	Composite	chr4:2237267-2239043	1	0	1	0	1	1	0	1	1	1	1	1
GRK4|chr4:2966089:+	Skipped	chr4:2965243-2966089	0	0	1	0	1	1	0	0	0	0	0	0
GRK4|chr4:3004956:+	Composite	chr4:3004231-3004956	0	0	0	0	0	0	0	0	0	0	0	1
HTT|chr4:3208737:+	Composite	chr4:3207281-3208737	0	0	1	0	0	0	0	0	1	0	0	0
TBC1D14|chr4:6969352:+	Composite	chr4:6967304-6969352	0	0	1	1	1	1	1	1	1	1	0	1
SLC2A9|chr4:9983314:-	Composite	chr4:9983314-9985793	0	0	1	0	1	1	0	0	0	0	0	0
FBXL5|chr4:15642890:-	Composite	chr4:15642890-15644657	1	0	0	1	0	0	0	0	1	1	0	1
CD38|chr4:15831492:+	Composite	chr4:15824881-15831492	1	1	1	1	1	1	1	1	1	1	1	1
TAPT1|chr4:16176408:-	Composite	chr4:16176408-16179657	1	1	1	0	1	1	1	1	1	1	1	1
TAPT1|chr4:16190643:-	Composite	chr4:16190643-16191523	1	0	1	1	0	0	0	0	0	1	0	0
QDPR|chr4:17498679:-	Skipped	chr4:17498679-17499319	0	0	0	1	1	1	0	0	0	0	0	1
LCORL|chr4:17954024:-	Composite	chr4:17954024-17960311	1	0	1	1	1	1	1	1	1	1	1	1
PI4K2B|chr4:25269361:+	Composite	chr4:25269144-25269361	0	0	0	0	0	1	1	1	0	1	0	0
ZCCHC4|chr4:25366286:+	Composite	chr4:25365022-25366286	0	0	1	1	0	1	1	0	1	1	1	1
SEL1L3|chr4:25799371:-	Composite	chr4:25799371-25802462	1	1	1	1	1	1	1	1	1	1	1	1
TBC1D19|chr4:26622271:+	Composite	chr4:26620613-26622271	1	1	1	1	1	1	1	1	1	1	1	1
STIM2|chr4:26920584:+	Composite	chr4:26919504-26920584	1	0	1	0	1	1	0	0	0	0	0	0
ARAP2|chr4:36074709:-	Composite	chr4:36074709-36080279	1	1	1	1	1	1	1	1	1	1	1	1
ARAP2|chr4:36101361:-	Composite	chr4:36101361-36107693	1	0	1	0	0	0	0	1	0	1	0	0
ARAP2|chr4:36109700:-	Composite	chr4:36109700-36114287	0	0	0	0	1	0	1	1	0	1	0	0
PGM2|chr4:37851805:+	Composite	chr4:37850184-37851805	1	1	1	1	1	1	1	1	1	1	1	1
TBC1D1|chr4:38027665:+	Composite	chr4:38021586-38027665	1	0	1	0	1	0	1	1	0	1	1	1
FAM114A1|chr4:38881040:+	Composite	chr4:38878071-38881040	1	0	1	1	1	0	0	0	1	1	0	0
TMEM156|chr4:39027539:-	Skipped	chr4:39027539-39028597	1	1	1	1	1	1	1	1	1	1	1	1
KLHL5|chr4:39078241:+	Composite	chr4:39075965-39078241	1	1	1	1	1	1	1	1	1	1	1	1
KLHL5|chr4:39088390:+	Composite	chr4:39086515-39088390	1	1	1	1	1	1	1	1	1	1	1	1
KLHL5|chr4:39118108:+	Composite	chr4:39115159-39118108	1	1	1	1	1	1	1	1	1	1	1	1
WDR19|chr4:39256948:+	Composite	chr4:39255848-39256948	1	0	0	0	0	1	0	1	0	1	0	0
SMIM14|chr4:39604900:-	Composite	chr4:39604900-39605180	1	1	0	0	1	0	0	1	0	0	0	1
UBE2K|chr4:39739032:+	Composite	chr4:39737420-39739032	0	1	1	1	1	0	0	1	0	1	0	0
PDS5A|chr4:39914144:-	Composite	chr4:39914144-39917188	1	1	1	1	1	1	1	1	1	1	0	1
N4BP2|chr4:40074083:+	Composite	chr4:40073455-40074083	1	1	1	1	1	1	1	1	1	1	1	1
RBM47|chr4:40539771:-	Composite	chr4:40539771-40544506	1	1	1	1	1	1	1	1	1	1	1	1
NSUN7|chr4:40786844:+	Skipped	chr4:40786341-40786844	1	0	1	0	0	1	0	1	1	1	0	1
APBB2|chr4:40933026:-	Composite	chr4:40933026-40934516	0	0	1	0	0	1	0	1	0	1	0	1
TMEM33|chr4:41941246:+	Composite	chr4:41939196-41941246	1	1	1	1	1	1	1	1	1	1	1	1
SLC30A9|chr4:42001116:+	Skipped	chr4:41998485-42001116	1	1	0	1	1	0	1	1	0	1	1	0
SLC30A9|chr4:42008017:+	Composite	chr4:42001616-42008017	1	0	1	1	1	1	1	1	1	1	1	1
ATP8A1|chr4:42440339:-	Composite	chr4:42440339-42443672	1	0	1	1	1	0	0	1	1	0	1	1
TEC|chr4:48223315:-	Composite	chr4:48223315-48228659	1	1	1	1	1	1	1	1	1	1	1	1
FRYL|chr4:48567447:-	Composite	chr4:48567447-48570918	1	0	1	1	1	1	1	1	1	1	1	0
OCIAD1|chr4:48849889:+	Composite	chr4:48848399-48849889	1	1	1	1	1	1	1	1	1	1	1	1
USP46|chr4:52609880:-	Composite	chr4:52609880-52610617	1	1	1	1	1	1	1	1	1	1	1	1
FIP1L1|chr4:53393426:+	Composite	chr4:53391430-53393426	0	1	0	1	0	1	1	0	1	1	0	0
TMEM165|chr4:55412955:+	Composite	chr4:55411614-55412955	1	1	1	1	1	1	1	1	1	1	1	1
CLOCK|chr4:55436905:-	Composite	chr4:55436905-55438537	1	0	0	1	1	1	0	1	1	0	1	1
CLOCK|chr4:55508756:-	Composite	chr4:55508756-55510065	0	0	0	0	1	0	1	1	0	0	0	1
IGFBP7|chr4:57039962:-	Composite	chr4:57039962-57040933	0	0	1	0	0	1	0	0	0	0	0	0
CENPC|chr4:67486787:-	Composite	chr4:67486787-67490121	0	1	0	1	1	1	1	1	1	0	1	0
CENPC|chr4:67498931:-	Composite	chr4:67498931-67505284	1	1	1	1	1	1	1	1	1	1	1	1
CENPC|chr4:67505306:-	Composite	chr4:67505306-67506934	1	1	1	1	1	0	1	1	1	1	1	1
RUFY3|chr4:70774466:+	Composite	chr4:70773511-70774466	1	0	1	0	1	0	1	1	1	1	1	0
MOB1B|chr4:70952678:+	Composite	chr4:70950700-70952678	1	1	1	1	1	1	1	1	1	1	1	1
USO1|chr4:75780648:+	Composite	chr4:75774676-75780648	1	0	1	0	1	1	1	1	1	1	1	0
USO1|chr4:75790065:+	Composite	chr4:75787062-75790065	1	1	1	0	1	1	1	1	1	1	1	1
NAAA|chr4:75919351:-	Composite	chr4:75919351-75919975	1	1	1	1	1	1	1	1	1	1	1	1
NAAA|chr4:75934927:-	Composite	chr4:75934927-75936235	0	0	1	1	0	0	0	1	0	0	0	0
SCARB2|chr4:76179029:-	Composite	chr4:76179029-76179705	0	0	0	0	0	1	1	0	1	0	0	1
SEPTIN11|chr4:77033177:+	Composite	chr4:77030783-77033177	1	0	1	0	1	1	1	0	1	0	1	1
CNOT6L|chr4:77729741:-	Composite	chr4:77729741-77731538	0	0	0	0	0	1	0	0	0	1	0	0
CNOT6L|chr4:77754927:-	Composite	chr4:77754927-77756951	1	0	1	0	1	0	1	1	1	1	1	1
MRPL1|chr4:77879440:+	Skipped	chr4:77878599-77879440	1	0	0	0	1	1	1	1	1	1	1	0
MRPL1|chr4:77911893:+	Composite	chr4:77909266-77911893	0	0	1	0	0	1	1	0	1	1	1	0
ANXA3|chr4:78575292:+	Skipped	chr4:78574854-78575292	0	0	0	0	0	0	0	0	1	1	1	1
BMP2K|chr4:78875579:+	Composite	chr4:78872614-78875579	1	1	0	0	0	1	1	1	1	1	1	0
ANTXR2|chr4:80005363:-	Composite	chr4:80005363-80008616	1	0	0	0	0	0	0	0	0	1	0	0
SEC31A|chr4:82824938:-	Composite	chr4:82824938-82827632	1	1	1	1	1	1	1	1	1	1	1	1
SEC31A|chr4:82893010:-	Skipped	chr4:82893010-82898062	1	1	1	1	1	1	1	1	1	1	1	1
SEC31A|chr4:82893456:-	Skipped	chr4:82893456-82894847	1	1	1	1	1	1	1	1	1	0	1	1
HPSE|chr4:83319199:-	Composite	chr4:83319199-83319469	0	0	0	0	0	0	0	1	0	0	0	0
HELQ|chr4:83444373:-	Composite	chr4:83444373-83446086	1	0	0	0	1	0	1	0	1	1	1	0
ABRAXAS1|chr4:83462941:-	Composite	chr4:83462941-83463608	1	1	1	1	1	1	1	1	1	1	1	1
ABRAXAS1|chr4:83479007:-	Skipped	chr4:83479007-83481124	1	1	1	1	1	1	1	1	1	1	1	1
GPAT3|chr4:83540196:+	Composite	chr4:83536504-83540196	0	1	1	1	0	1	1	1	1	1	1	1
WDFY3|chr4:84769722:-	Composite	chr4:84769722-84772929	1	1	1	1	1	1	1	1	1	1	1	1
WDFY3|chr4:84834979:-	Composite	chr4:84834979-84837090	0	0	0	0	0	0	0	0	0	1	0	0
WDFY3|chr4:84840743:-	Composite	chr4:84840743-84841263	0	0	0	0	0	0	0	0	1	0	0	1
KLHL8|chr4:87168488:-	Composite	chr4:87168488-87170238	1	1	1	0	1	1	1	0	1	1	1	0
HSD17B11|chr4:87371041:-	Composite	chr4:87371041-87372815	1	1	1	1	1	1	1	1	1	1	1	1
HERC3|chr4:88609849:+	Composite	chr4:88605795-88609849	1	1	1	1	1	1	1	1	1	1	1	1
HERC3|chr4:88682355:+	Composite	chr4:88681159-88682355	0	0	1	0	1	0	0	0	0	1	1	0
FAM13A|chr4:88855214:-	Skipped	chr4:88855214-88856026	0	0	0	0	1	1	0	0	0	0	0	0
SNCA|chr4:89819594:-	Composite	chr4:89819594-89822388	0	0	1	1	1	1	0	1	1	0	0	1
MMRN1|chr4:89915602:+	Composite	chr4:89911944-89915602	0	0	0	0	1	0	0	0	0	0	0	1
PDLIM5|chr4:94550940:+	Skipped	chr4:94549794-94550940	0	1	0	1	1	1	1	0	1	1	0	0
PDLIM5|chr4:94644500:+	Composite	chr4:94640276-94644500	0	0	1	0	1	1	0	1	1	0	1	1
RAP1GDS1|chr4:98396908:+	Skipped	chr4:98392752-98396908	0	0	1	1	1	1	1	1	1	1	1	0
BANK1|chr4:101873030:+	Composite	chr4:101870505-101873030	1	0	0	1	0	0	0	1	0	1	0	0
NFKB1|chr4:102539276:+	Composite	chr4:102537858-102539276	1	1	1	1	1	1	1	1	1	1	1	1
NFKB1|chr4:102602390:+	Composite	chr4:102600895-102602390	0	0	0	1	0	0	0	0	0	1	0	0
MANBA|chr4:102712351:-	Composite	chr4:102712351-102714561	1	1	1	1	1	1	1	1	1	1	1	1
MANBA|chr4:102750310:-	Skipped	chr4:102750310-102753995	1	1	1	1	1	1	1	1	1	1	1	1
SLC9B1|chr4:102931354:-	Composite	chr4:102931354-102932299	0	1	0	0	1	0	0	1	0	0	0	0
SLC9B2|chr4:103064795:-	Skipped	chr4:103064795-103065768	1	0	1	0	1	1	0	0	0	0	1	0
TET2|chr4:105260464:+	Composite	chr4:105259619-105260464	1	1	1	1	1	1	1	1	1	1	1	1
TBCK|chr4:106166463:-	Skipped	chr4:106166463-106166612	0	0	0	1	0	0	1	1	1	1	0	0
AIMP1|chr4:106332267:+	Composite	chr4:106331672-106332267	1	1	0	1	1	1	1	1	1	0	1	1
PAPSS1|chr4:107626792:-	Composite	chr4:107626792-107631860	1	1	1	0	1	1	0	1	1	1	1	0
PAPSS1|chr4:107643761:-	Composite	chr4:107643761-107645070	0	0	0	0	0	0	0	0	1	0	0	0
SEC24B|chr4:109475902:+	Composite	chr4:109473004-109475902	1	1	1	1	1	1	1	1	1	1	1	1
ALPK1|chr4:112343160:+	Skipped	chr4:112343012-112343160	0	1	0	0	0	0	0	0	1	0	0	0
ZGRF1|chr4:112608004:-	Skipped	chr4:112608004-112608617	1	0	1	1	1	1	0	1	1	1	0	1
CAMK2D|chr4:113545495:-	Composite	chr4:113545495-113547716	0	0	1	0	0	0	0	1	0	0	0	0
USP53|chr4:119216235:+	Composite	chr4:119214070-119216235	1	1	1	0	1	0	1	0	1	1	1	1
USP53|chr4:119222383:+	Skipped	chr4:119220116-119222383	1	0	1	1	0	1	0	0	0	0	0	0
PRDM5|chr4:120796857:-	Composite	chr4:120796857-120798424	0	0	0	0	1	0	0	0	1	1	0	0
PRDM5|chr4:120807402:-	Skipped	chr4:120807402-120808021	1	1	1	1	1	1	1	1	1	1	1	1
BBS7|chr4:121857785:-	Composite	chr4:121857785-121859178	1	0	1	1	1	1	1	0	0	1	1	1
BBS7|chr4:121859259:-	Composite	chr4:121859259-121861679	1	1	1	1	0	1	1	0	1	1	1	0
BBS7|chr4:121867078:-	Composite	chr4:121867078-121868046	0	0	0	0	0	0	0	0	1	1	0	0
KIAA1109|chr4:122209665:+	Composite	chr4:122209159-122209665	1	1	1	0	1	1	1	1	1	1	1	0
KIAA1109|chr4:122332293:+	Composite	chr4:122331326-122332293	0	0	0	1	1	0	0	0	0	1	1	0
MFSD8|chr4:127947767:-	Composite	chr4:127947767-127949847	1	0	1	0	0	0	1	0	1	0	1	0
ABHD18|chr4:127986051:+	Composite	chr4:127984339-127986051	1	1	1	1	1	1	1	1	1	1	1	1
LARP1B|chr4:128162844:+	Composite	chr4:128162194-128162844	0	0	0	0	1	1	1	0	1	0	1	0
ELF2|chr4:139070453:-	Composite	chr4:139070453-139072003	0	0	0	0	0	1	0	1	1	1	1	0
MGST2|chr4:139666571:+	Skipped	chr4:139666206-139666571	1	0	0	0	0	0	0	0	0	0	0	1
MAML3|chr4:139723474:-	Composite	chr4:139723474-139725835	1	0	1	0	1	1	1	0	1	1	0	1
TBC1D9|chr4:140661078:-	Composite	chr4:140661078-140662107	1	1	1	1	1	1	0	0	1	1	0	0
USP38|chr4:143191562:+	Composite	chr4:143187826-143191562	0	0	1	0	0	0	1	1	1	1	0	1
SMAD1|chr4:145540693:+	Composite	chr4:145539804-145540693	1	0	0	0	1	1	0	0	0	0	0	1
SLC10A7|chr4:146498113:-	Composite	chr4:146498113-146503924	1	1	1	1	1	1	1	1	1	1	1	1
GATB|chr4:151721956:-	Skipped	chr4:151721956-151722788	0	0	1	0	1	1	1	0	1	0	0	0
FBXW7|chr4:152343830:-	Composite	chr4:152343830-152347071	1	0	0	0	0	1	0	1	1	0	1	0
GUCY1A1|chr4:155716353:+	Composite	chr4:155713098-155716353	0	0	1	0	0	0	0	0	0	0	0	1
TMEM144|chr4:158212201:+	Skipped	chr4:158212061-158212201	0	0	0	0	0	0	0	1	0	0	0	0
TMEM144|chr4:158212882:+	Composite	chr4:158212608-158212882	0	0	1	1	0	0	0	1	0	0	1	0
RXFP1|chr4:158574737:+	Composite	chr4:158572698-158574737	1	1	1	1	1	1	1	1	1	1	1	1
RAPGEF2|chr4:159322282:+	Composite	chr4:159314591-159322282	1	1	1	1	1	1	1	1	1	1	1	1
MARCHF1|chr4:163541090:-	Composite	chr4:163541090-163545743	1	0	1	1	0	1	0	1	1	0	0	1
DDX60L|chr4:168395336:-	Composite	chr4:168395336-168396124	1	0	0	0	0	0	0	0	0	1	0	0
PALLD|chr4:168712109:+	Composite	chr4:168711581-168712109	0	0	0	0	0	0	1	0	0	0	0	0
CLCN3|chr4:169645062:+	Skipped	chr4:169644287-169645062	1	1	1	0	0	1	1	0	1	0	0	0
CLCN3|chr4:169707660:+	Composite	chr4:169706868-169707660	1	1	0	0	1	0	1	1	1	1	0	1
MFAP3L|chr4:170005200:-	Composite	chr4:170005200-170006010	0	0	0	0	0	0	0	0	1	1	0	0
TRAPPC11|chr4:183709797:+	Composite	chr4:183708407-183709797	1	1	1	1	1	1	1	1	1	1	1	1
CENPU|chr4:184702536:-	Skipped	chr4:184702536-184703073	1	0	0	0	1	0	1	0	1	1	1	1
UFSP2|chr4:185416154:-	Composite	chr4:185416154-185418507	1	1	1	1	1	1	1	1	1	1	1	1
FRG1|chr4:189961090:+	Skipped	chr4:189960862-189961090	0	0	1	0	1	1	1	1	1	1	1	1
ICE1|chr5:5467885:+	Composite	chr5:5466334-5467885	0	0	0	0	0	0	1	0	0	0	0	0
ICE1|chr5:5474242:+	Composite	chr5:5473558-5474242	1	1	1	1	1	1	1	1	1	1	1	1
MARCHF6|chr5:10403193:+	Composite	chr5:10402533-10403193	0	0	1	0	1	1	0	0	1	1	0	0
TRIO|chr5:14495686:+	Composite	chr5:14492567-14495686	1	1	0	1	1	1	0	1	0	1	1	0
OTULIN|chr5:14674781:+	Composite	chr5:14673642-14674781	0	0	1	0	0	1	0	0	0	0	0	1
MYO10|chr5:16778854:-	Composite	chr5:16778854-16779648	1	0	1	0	1	1	1	1	1	1	1	0
DROSHA|chr5:31432496:-	Composite	chr5:31432496-31435864	1	1	1	1	1	1	1	1	1	1	1	1
DROSHA|chr5:31480362:-	Composite	chr5:31480362-31483628	1	0	0	1	1	1	1	1	1	0	0	1
DROSHA|chr5:31498068:-	Composite	chr5:31498068-31504635	1	1	1	1	1	1	1	1	1	1	1	1
DROSHA|chr5:31530937:-	Composite	chr5:31530937-31531525	0	0	0	1	0	0	0	1	0	0	0	0
RAI14|chr5:34811672:+	Composite	chr5:34811012-34811672	0	0	0	0	0	1	0	0	1	1	0	0
TTC23L|chr5:34846211:+	Composite	chr5:34845487-34846211	0	0	0	0	0	0	1	0	0	0	0	0
DNAJC21|chr5:34952016:+	Composite	chr5:34950170-34952016	1	1	1	0	1	0	1	1	1	1	0	0
SPEF2|chr5:35644093:+	Composite	chr5:35641431-35644093	0	1	0	0	1	1	0	0	1	0	0	0
IL7R|chr5:35861702:+	Composite	chr5:35860852-35861702	1	0	0	0	0	0	0	0	1	1	0	0
UGT3A2|chr5:36062222:-	Skipped	chr5:36062222-36063033	1	1	1	1	1	1	1	1	1	1	1	1
NADK2|chr5:36222554:-	Composite	chr5:36222554-36225623	1	0	1	0	1	1	1	1	1	1	0	1
NIPBL|chr5:37036319:+	Composite	chr5:37027359-37036319	1	1	1	1	1	1	1	1	1	1	1	1
RICTOR|chr5:38966787:-	Composite	chr5:38966787-38967227	1	1	1	1	1	1	1	1	1	1	1	1
FYB1|chr5:39148382:-	Composite	chr5:39148382-39153604	1	1	0	1	1	0	1	1	1	1	1	1
PRKAA1|chr5:40763930:-	Composite	chr5:40763930-40764640	1	0	0	1	1	1	1	1	0	1	1	1
PRKAA1|chr5:40765508:-	Composite	chr5:40765508-40767690	0	0	0	1	1	0	0	0	1	0	1	1
DHX29|chr5:55301761:-	Skipped	chr5:55301761-55302587	1	0	1	1	1	0	0	1	1	1	1	0
SLC38A9|chr5:55686599:-	Skipped	chr5:55686599-55687020	1	1	1	1	1	1	1	1	1	1	1	1
IL6ST|chr5:55979775:-	Composite	chr5:55979775-55982811	1	1	1	1	1	1	1	1	1	1	1	1
ANKRD55|chr5:56126227:-	Composite	chr5:56126227-56127106	0	0	0	0	0	1	0	1	0	0	0	0
MAP3K1|chr5:56862453:+	Composite	chr5:56859715-56862453	1	1	1	1	1	1	1	1	1	1	1	1
RAB3C|chr5:58728590:+	Composite	chr5:58726002-58728590	0	0	0	0	1	1	1	0	0	0	0	0
PDE4D|chr5:59380795:-	Skipped	chr5:59380795-59382411	1	0	1	1	1	1	0	1	1	1	1	1
PDE4D|chr5:60404612:-	Skipped	chr5:60404612-60412230	1	1	1	1	1	1	1	1	1	1	1	1
DEPDC1B|chr5:60641490:-	Composite	chr5:60641490-60642859	1	0	0	1	1	1	1	0	0	0	1	0
ZSWIM6|chr5:61495733:+	Composite	chr5:61494260-61495733	0	0	0	1	1	0	1	1	0	0	0	0
TRAPPC13|chr5:65638155:+	Composite	chr5:65637696-65638155	1	1	1	1	1	1	1	1	1	1	1	1
ERBIN|chr5:66057498:+	Composite	chr5:66053406-66057498	1	1	0	0	1	1	1	1	1	1	0	1
SLC30A5|chr5:69115165:+	Composite	chr5:69114420-69115165	1	1	1	1	1	1	1	1	1	1	1	1
NAIP|chr5:71003187:-	Composite	chr5:71003187-71003857	1	1	1	1	1	1	1	1	1	1	0	1
TNPO1|chr5:72889062:+	Composite	chr5:72888078-72889062	1	1	1	1	1	1	1	1	1	1	1	1
ANKRA2|chr5:73562010:-	Composite	chr5:73562010-73562985	1	1	1	1	1	1	1	1	1	1	1	1
HEXB|chr5:74694820:+	Composite	chr5:74693639-74694820	1	0	0	0	1	0	1	0	0	0	0	0
CERT1|chr5:75503861:-	Composite	chr5:75503861-75506116	1	1	1	1	1	1	1	1	1	1	1	1
POLK|chr5:75558529:+	Skipped	chr5:75557815-75558529	1	1	1	0	1	1	0	1	1	1	0	0
POLK|chr5:75592761:+	Composite	chr5:75590344-75592761	1	0	1	0	1	0	1	1	1	1	1	0
IQGAP2|chr5:76636983:+	Composite	chr5:76631859-76636983	1	1	0	1	1	1	1	1	1	1	1	1
IQGAP2|chr5:76647532:+	Composite	chr5:76640933-76647532	1	1	1	1	1	1	1	1	1	1	1	1
AP3B1|chr5:78014221:-	Composite	chr5:78014221-78015548	0	0	1	0	0	0	0	0	1	1	0	0
ARSB|chr5:78879825:-	Skipped	chr5:78879825-78885128	1	1	1	1	1	1	1	1	1	1	1	1
FAM151B|chr5:80501486:+	Skipped	chr5:80501205-80501486	1	0	0	0	1	0	1	1	0	1	1	0
FAM151B|chr5:80524935:+	Composite	chr5:80522003-80524935	0	1	0	0	0	0	0	1	0	1	1	0
DHFR|chr5:80650499:-	Composite	chr5:80650499-80654057	1	1	1	1	1	1	1	1	1	1	1	1
MSH3|chr5:80671476:+	Composite	chr5:80670097-80671476	1	0	1	0	1	0	1	0	1	1	1	0
ATG10|chr5:82036986:+	Skipped	chr5:82036852-82036986	1	0	0	0	1	0	0	0	0	1	1	1
XRCC4|chr5:83197344:+	Composite	chr5:83195770-83197344	1	0	0	0	0	0	0	1	0	0	0	0
XRCC4|chr5:83260117:+	Composite	chr5:83258530-83260117	0	0	0	1	0	0	0	0	1	0	0	0
VCAN|chr5:83499955:+	Composite	chr5:83493804-83499955	1	1	0	1	0	1	0	1	0	0	0	0
VCAN|chr5:83555680:+	Composite	chr5:83554956-83555680	1	1	1	1	0	0	0	1	0	0	0	0
TMEM161B|chr5:88213559:-	Composite	chr5:88213559-88220719	1	0	0	0	1	1	1	1	1	1	1	1
MEF2C|chr5:88747647:-	Composite	chr5:88747647-88749117	1	0	1	1	0	1	0	1	0	0	0	1
ARRDC3|chr5:91376840:-	Composite	chr5:91376840-91378775	1	1	1	1	1	1	1	1	0	0	1	1
FAM172A|chr5:93781512:-	Composite	chr5:93781512-93784499	0	1	1	1	1	1	1	1	1	1	1	1
FAM172A|chr5:93911686:-	Skipped	chr5:93911686-93916060	0	0	0	1	0	0	1	0	0	0	1	0
FAM172A|chr5:93949265:-	Composite	chr5:93949265-93958968	1	1	1	1	1	1	1	1	1	1	1	1
[truncated: 637 more rows]
