# Supplementary material for: InPACT: a computational method for accurate characterization of intronic polyadenylation from RNA sequencing data
Source: Nat Commun. 2024 Mar 22;15:2583. doi: 10.1038/s41467-024-46875-8 (PMC10960005; doi:10.1038/s41467-024-46875-8)
Supplement: Supplementary file 7 — Supplementary Data 5 [file 41467_2024_46875_MOESM7_ESM.xlsx]

## Sheet: Supplementary Data 5
Supplementary Data 5. Cell type-specific IPA events identified for each cell type human FBM scRNA-seq data.
IPA event	Type	Intronic terminal exon	Cell type
PGD|chr1:10414319:+	Composite	chr1:10413062-10414319	B cell
EIF4G3|chr1:20818708:-	Composite	chr1:20818708-20825198	B cell
AGO1|chr1:35910097:+	Composite	chr1:35906935-35910097	B cell
NDC1|chr1:53798533:-	Composite	chr1:53798533-53800848	B cell
CTBS|chr1:84558583:-	Composite	chr1:84558583-84563418	B cell
CDC14A|chr1:100357563:+	Composite	chr1:100353762-100357563	B cell
HIPK1|chr1:113944165:+	Composite	chr1:113940382-113944165	B cell
MRPS21|chr1:150294924:+	Composite	chr1:150294335-150294924	B cell
SETDB1|chr1:150953867:+	Composite	chr1:150951365-150953867	B cell
BNIPL|chr1:151045413:+	Composite	chr1:151043596-151045413	B cell
DCAF6|chr1:168038970:+	Composite	chr1:168038371-168038970	B cell
MIA3|chr1:222647179:+	Composite	chr1:222645554-222647179	B cell
ECHDC3|chr10:11757899:+	Composite	chr10:11755408-11757899	B cell
UPF2|chr10:12026204:-	Composite	chr10:12026204-12029524	B cell
DNAJC1|chr10:21819482:-	Skipped	chr10:21819482-21829193	B cell
PIP4K2A|chr10:22546702:-	Composite	chr10:22546702-22550772	B cell
MTPAP|chr10:30334698:-	Composite	chr10:30334698-30337027	B cell
KIF5B|chr10:32026535:-	Composite	chr10:32026535-32028571	B cell
MICU1|chr10:72621671:-	Skipped	chr10:72621671-72622231	B cell
SEC24C|chr10:73752859:+	Composite	chr10:73751108-73752859	B cell
DENND10|chr10:119113142:+	Composite	chr10:119111849-119113142	B cell
ATE1|chr10:121783636:-	Composite	chr10:121783636-121790289	B cell
BCCIP|chr10:125834843:+	Composite	chr10:125833772-125834843	B cell
PSMA1|chr11:14547315:-	Skipped	chr11:14547315-14552534	B cell
SPI1|chr11:47371393:-	Composite	chr11:47371393-47375729	B cell
PATL1|chr11:59645488:-	Composite	chr11:59645488-59647913	B cell
CCDC77|chr12:439640:+	Composite	chr12:438335-439640	B cell
ITPR2|chr12:26406429:-	Composite	chr12:26406429-26411412	B cell
GNS|chr12:64741911:-	Skipped	chr12:64741911-64742637	B cell
OSBPL8|chr12:76487003:-	Composite	chr12:76487003-76487618	B cell
APAF1|chr12:98652613:+	Composite	chr12:98649487-98652613	B cell
CAMKK2|chr12:121252432:-	Composite	chr12:121252432-121252714	B cell
DIABLO|chr12:122221554:-	Composite	chr12:122221554-122224644	B cell
ZMYM2|chr13:20036586:+	Composite	chr13:20034254-20036586	B cell
FNDC3A|chr13:49070377:+	Skipped	chr13:49070157-49070377	B cell
SEC23A|chr14:39084190:-	Composite	chr14:39084190-39085906	B cell
CHURC1-FNTB|chr14:64949758:+	Skipped	chr14:64943299-64949758	B cell
VTI1B|chr14:67663030:-	Skipped	chr14:67663030-67663190	B cell
ZNF410|chr14:73929525:+	Composite	chr14:73927107-73929525	B cell
RIN3|chr14:92619202:+	Composite	chr14:92615407-92619202	B cell
NIPA2|chr15:22841665:+	Composite	chr15:22839655-22841665	B cell
SNAP23|chr15:42512250:+	Composite	chr15:42511833-42512250	B cell
CREBBP|chr16:3789000:-	Composite	chr16:3789000-3792094	B cell
ITGAL|chr16:30476488:+	Composite	chr16:30475513-30476488	B cell
ITFG1|chr16:47250218:-	Composite	chr16:47250218-47258740	B cell
PHKB|chr16:47506071:+	Composite	chr16:47502991-47506071	B cell
CHD9|chr16:53123452:+	Skipped	chr16:53121300-53123452	B cell
PHAF1|chr16:67126879:+	Composite	chr16:67125959-67126879	B cell
DUS2|chr16:68031623:+	Skipped	chr16:68030757-68031623	B cell
NFAT5|chr16:69650276:+	Composite	chr16:69647028-69650276	B cell
PIK3R6|chr17:8824755:-	Composite	chr17:8824755-8827294	B cell
STX8|chr17:9394661:-	Skipped	chr17:9394661-9396711	B cell
STAT3|chr17:42334299:-	Composite	chr17:42334299-42337586	B cell
BECN1|chr17:42813161:-	Composite	chr17:42813161-42814008	B cell
VMP1|chr17:59835051:+	Composite	chr17:59834012-59835051	B cell
WIPI1|chr17:68424120:-	Composite	chr17:68424120-68426175	B cell
SLC39A11|chr17:72722798:-	Skipped	chr17:72722798-72729006	B cell
SEC14L1|chr17:77090958:+	Composite	chr17:77089153-77090958	B cell
WDR45B|chr17:82638985:-	Composite	chr17:82638985-82644023	B cell
PTPRS|chr19:5242541:-	Composite	chr19:5242541-5244482	B cell
MYO1F|chr19:8534608:-	Composite	chr19:8534608-8536396	B cell
MYO9B|chr19:17159049:+	Composite	chr19:17156909-17159049	B cell
GMIP|chr19:19640755:-	Composite	chr19:19640755-19641867	B cell
ZNF611|chr19:52723228:-	Composite	chr19:52723228-52728831	B cell
HEATR5B|chr2:37047070:-	Composite	chr2:37047070-37049843	B cell
HNRNPLL|chr2:38597025:-	Composite	chr2:38597025-38602600	B cell
COX7A2L|chr2:42347310:-	Composite	chr2:42347310-42351359	B cell
CCDC88A|chr2:55386427:-	Composite	chr2:55386427-55388886	B cell
WDPCP|chr2:63560491:-	Skipped	chr2:63560491-63564624	B cell
VPS54|chr2:63962648:-	Composite	chr2:63962648-63965966	B cell
MOB1A|chr2:74160562:-	Composite	chr2:74160562-74165351	B cell
HK2|chr2:74859540:+	Composite	chr2:74854293-74859540	B cell
GCC2|chr2:108456966:+	Skipped	chr2:108454012-108456966	B cell
CCNT2|chr2:134937770:+	Composite	chr2:134936841-134937770	B cell
AGPS|chr2:177463471:+	Composite	chr2:177461893-177463471	B cell
COQ10B|chr2:197470916:+	Composite	chr2:197470070-197470916	B cell
HDLBP|chr2:241287402:-	Skipped	chr2:241287402-241291091	B cell
L3MBTL1|chr20:43542641:+	Composite	chr20:43540934-43542641	B cell
SLC9A8|chr20:49869687:+	Composite	chr20:49864739-49869687	B cell
ZGPAT|chr20:63720978:+	Skipped	chr20:63720177-63720978	B cell
CXADR|chr21:17555557:+	Composite	chr21:17551749-17555557	B cell
APP|chr21:26020592:-	Composite	chr21:26020592-26022042	B cell
BID|chr22:17737104:-	Composite	chr22:17737104-17738229	B cell
SREBF2|chr22:41887056:+	Composite	chr22:41884842-41887056	B cell
ARFGAP3|chr22:42815399:-	Composite	chr22:42815399-42817264	B cell
LRRFIP2|chr3:37144848:-	Skipped	chr3:37144848-37146627	B cell
TASOR|chr3:56637085:-	Composite	chr3:56637085-56638765	B cell
DNAJC13|chr3:132439086:+	Composite	chr3:132434538-132439086	B cell
XRN1|chr3:142419863:-	Composite	chr3:142419863-142421153	B cell
N4BP2|chr4:40074083:+	Composite	chr4:40073455-40074083	B cell
USO1|chr4:75790065:+	Composite	chr4:75787062-75790065	B cell
CNOT6L|chr4:77754927:-	Composite	chr4:77754927-77756951	B cell
KIAA1109|chr4:122209665:+	Composite	chr4:122209159-122209665	B cell
MGST2|chr4:139666571:+	Skipped	chr4:139666206-139666571	B cell
TRAPPC11|chr4:183709797:+	Composite	chr4:183708407-183709797	B cell
IL6ST|chr5:55979775:-	Composite	chr5:55979775-55982811	B cell
MCTP1|chr5:94925560:-	Composite	chr5:94925560-94931991	B cell
ERAP1|chr5:96794172:-	Composite	chr5:96794172-96795162	B cell
LMNB1|chr5:126820177:+	Composite	chr5:126818922-126820177	B cell
CAMLG|chr5:134745782:+	Composite	chr5:134743987-134745782	B cell
STK10|chr5:172114418:-	Composite	chr5:172114418-172117630	B cell
MAPK14|chr6:36068296:+	Composite	chr6:36059289-36068296	B cell
ASCC3|chr6:100711025:-	Skipped	chr6:100711025-100714174	B cell
NCOA7|chr6:125876619:+	Composite	chr6:125874889-125876619	B cell
AIG1|chr6:143239656:+	Skipped	chr6:143237962-143239656	B cell
ADAT2|chr6:143442736:-	Skipped	chr6:143442736-143444969	B cell
PHACTR2|chr6:143756549:+	Composite	chr6:143753754-143756549	B cell
PPIL4|chr6:149509642:-	Composite	chr6:149509642-149512302	B cell
KDELR2|chr7:6473106:-	Composite	chr7:6473106-6474284	B cell
SEPTIN7|chr7:35877203:+	Composite	chr7:35873641-35877203	B cell
ELMO1|chr7:37268292:-	Composite	chr7:37268292-37271882	B cell
HIPK2|chr7:139609519:-	Composite	chr7:139609519-139613323	B cell
TBXAS1|chr7:139790353:+	Skipped	chr7:139789264-139790353	B cell
VPS37A|chr8:17289469:+	Composite	chr8:17286347-17289469	B cell
DOCK5|chr8:25316198:+	Composite	chr8:25310407-25316198	B cell
PCMTD1|chr8:51825716:-	Composite	chr8:51825716-51827361	B cell
ATP6V1H|chr8:53755726:-	Composite	chr8:53755726-53756656	B cell
LYPLA1|chr8:54060133:-	Composite	chr8:54060133-54062324	B cell
VPS13B|chr8:99201905:+	Composite	chr8:99192876-99201905	B cell
TATDN1|chr8:124494705:-	Composite	chr8:124494705-124495542	B cell
ASAP1|chr8:130183665:-	Composite	chr8:130183665-130187285	B cell
JAK2|chr9:4993810:+	Composite	chr9:4985940-4993810	B cell
AGTPBP1|chr9:85705986:-	Composite	chr9:85705986-85712566	B cell
SH2D3C|chr9:127757106:-	Composite	chr9:127757106-127761650	B cell
USP20|chr9:129844487:+	Skipped	chr9:129843143-129844487	B cell
MTF1|chr1:37856000:-	Composite	chr1:37856000-37857709	Basophil
PGAM1|chr10:97431928:+	Composite	chr10:97430955-97431928	Basophil
ADAM10|chr15:58620960:-	Composite	chr15:58620960-58621621	Basophil
NPTN|chr15:73581998:-	Composite	chr15:73581998-73587618	Basophil
MCTP2|chr15:94444006:+	Composite	chr15:94442919-94444006	Basophil
VPS35L|chr16:19621502:+	Composite	chr16:19616686-19621502	Basophil
IL4R|chr16:27345997:+	Composite	chr16:27344869-27345997	Basophil
ZNF738|chr19:21372836:+	Skipped	chr19:21371964-21372836	Basophil
ANAPC1|chr2:111848862:-	Skipped	chr2:111848862-111850553	Basophil
MAP3K2|chr2:127341515:-	Composite	chr2:127341515-127343194	Basophil
BAZ2B|chr2:159324569:-	Composite	chr2:159324569-159324954	Basophil
USP37|chr2:218476066:-	Composite	chr2:218476066-218476981	Basophil
TRPC4AP|chr20:35034192:-	Composite	chr20:35034192-35035308	Basophil
UPB1|chr22:24515999:+	Composite	chr22:24515201-24515999	Basophil
DEPDC5|chr22:31824201:+	Composite	chr22:31822693-31824201	Basophil
HTR1F|chr3:87827671:+	Composite	chr3:87822008-87827671	Basophil
HPS3|chr3:149154134:+	Composite	chr3:149153494-149154134	Basophil
MANBA|chr4:102712351:-	Composite	chr4:102712351-102714561	Basophil
ERBIN|chr5:66057498:+	Composite	chr5:66053406-66057498	Basophil
CAST|chr5:96677071:+	Composite	chr5:96675539-96677071	Basophil
EXOC2|chr6:679188:-	Skipped	chr6:679188-679514	Basophil
ZNF451|chr6:57114881:+	Composite	chr6:57100603-57114881	Basophil
FBXL4|chr6:98876505:-	Composite	chr6:98876505-98880624	Basophil
SYNE1|chr6:152298572:-	Composite	chr6:152298572-152300781	Basophil
OGDH|chr7:44628280:+	Composite	chr7:44624317-44628280	Basophil
PTPN12|chr7:77623153:+	Composite	chr7:77618480-77623153	Basophil
HIPK2|chr7:139581929:-	Composite	chr7:139581929-139584064	Basophil
CHD7|chr8:60809703:+	Composite	chr8:60808217-60809703	Basophil
WWP1|chr8:86432557:+	Composite	chr8:86431615-86432557	Basophil
CBWD3|chr9:68270231:+	Skipped	chr9:68269600-68270231	Basophil
PTAFR|chr1:28167621:-	Composite	chr1:28167621-28172527	DC1
MACF1|chr1:39349146:+	Composite	chr1:39346977-39349146	DC1
NBPF8|chr1:120448692:+	Skipped	chr1:120447842-120448692	DC1
TATDN3|chr1:212808348:+	Composite	chr1:212807736-212808348	DC1
CCSER2|chr10:84472044:+	Composite	chr10:84470372-84472044	DC1
RPP30|chr10:90902760:+	Composite	chr10:90902243-90902760	DC1
PCGF5|chr10:91233433:+	Skipped	chr10:91227337-91233433	DC1
NUCB2|chr11:17298678:+	Composite	chr11:17296104-17298678	DC1
MS4A3|chr11:60067901:+	Composite	chr11:60066951-60067901	DC1
ATM|chr11:108271873:+	Composite	chr11:108271251-108271873	DC1
DDX54|chr12:113172122:-	Composite	chr12:113172122-113172563	DC1
NPC1|chr18:23579508:-	Skipped	chr18:23579508-23579881	DC1
PRSS57|chr19:692917:-	Skipped	chr19:692917-693395	DC1
MYO9B|chr19:17194200:+	Composite	chr19:17192746-17194200	DC1
NHEJ1|chr2:219145577:-	Skipped	chr2:219145577-219145904	DC1
PCNT|chr21:46405259:+	Composite	chr21:46402331-46405259	DC1
ATG7|chr3:11350948:+	Composite	chr3:11347877-11350948	DC1
LPP|chr3:188746611:+	Skipped	chr3:188746488-188746611	DC1
GAK|chr4:909147:-	Composite	chr4:909147-911787	DC1
PDE4D|chr5:60404612:-	Skipped	chr5:60404612-60412230	DC1
CHD1|chr5:98923704:-	Composite	chr5:98923704-98926534	DC1
FBXL4|chr6:98928625:-	Composite	chr6:98928625-98934879	DC1
CDC14A|chr1:100456264:+	Composite	chr1:100455405-100456264	DC2
NBPF12|chr1:146992594:+	Skipped	chr1:146992047-146992594	DC2
P2RX7|chr12:121166903:+	Composite	chr12:121166058-121166903	DC2
SBNO1|chr12:123329374:-	Composite	chr12:123329374-123330509	DC2
ULK1|chr12:131913729:+	Composite	chr12:131913198-131913729	DC2
ARHGEF7|chr13:111238587:+	Composite	chr13:111233205-111238587	DC2
DHRS1|chr14:24298589:-	Composite	chr14:24298589-24299130	DC2
CDC27|chr17:47141557:-	Composite	chr17:47141557-47142022	DC2
ROCK1|chr18:21009171:-	Composite	chr18:21009171-21015479	DC2
ZNF845|chr19:53348712:+	Composite	chr19:53345506-53348712	DC2
ZNF749|chr19:57438456:+	Skipped	chr19:57438102-57438456	DC2
CCDC88A|chr2:55297573:-	Composite	chr2:55297573-55299919	DC2
DNAJC10|chr2:182740272:+	Skipped	chr2:182739545-182740272	DC2
ITSN1|chr21:33827490:+	Composite	chr21:33826818-33827490	DC2
PRKAA1|chr5:40765508:-	Composite	chr5:40765508-40767690	DC2
MED23|chr6:131617446:-	Composite	chr6:131617446-131618519	DC2
SMC5|chr9:70344604:+	Composite	chr9:70344144-70344604	DC2
CDK11A|chr1:1718800:-	Composite	chr1:1718800-1719455	Eosinophil
EPS15|chr1:51431043:-	Composite	chr1:51431043-51440432	Eosinophil
NBPF26|chr1:120840229:+	Skipped	chr1:120839741-120840229	Eosinophil
PIP5K1A|chr1:151225761:+	Composite	chr1:151224371-151225761	Eosinophil
CWF19L1|chr10:100252697:-	Composite	chr10:100252697-100253539	Eosinophil
CHST15|chr10:124038095:-	Composite	chr10:124038095-124038671	Eosinophil
DPF2|chr11:65343287:+	Composite	chr11:65341399-65343287	Eosinophil
KDM2A|chr11:67222046:+	Composite	chr11:67219288-67222046	Eosinophil
FCHSD2|chr11:73135148:-	Composite	chr11:73135148-73140128	Eosinophil
IRAK3|chr12:66214400:+	Composite	chr12:66211446-66214400	Eosinophil
SPATA13|chr13:24202093:+	Skipped	chr13:24199074-24202093	Eosinophil
GTF2F2|chr13:45122660:+	Skipped	chr13:45122017-45122660	Eosinophil
NIN|chr14:50765844:-	Composite	chr14:50765844-50766396	Eosinophil
ATXN3|chr14:92086594:-	Composite	chr14:92086594-92088817	Eosinophil
CHD2|chr15:92926818:+	Composite	chr15:92924321-92926818	Eosinophil
GNPTG|chr16:1354632:+	Composite	chr16:1352239-1354632	Eosinophil
NAA60|chr16:3449968:+	Composite	chr16:3448471-3449968	Eosinophil
LCMT1|chr16:25133349:+	Composite	chr16:25132402-25133349	Eosinophil
KIAA0513|chr16:85078331:+	Composite	chr16:85077425-85078331	Eosinophil
MAP1LC3B|chr16:87400705:+	Composite	chr16:87398815-87400705	Eosinophil
PHF12|chr17:28920866:-	Composite	chr17:28920866-28921808	Eosinophil
APPBP2|chr17:60519255:-	Skipped	chr17:60519255-60520565	Eosinophil
GRB2|chr17:75386281:-	Composite	chr17:75386281-75393765	Eosinophil
MVB12A|chr19:17415732:+	Skipped	chr19:17414391-17415732	Eosinophil
ZNF429|chr19:21520687:+	Skipped	chr19:21518575-21520687	Eosinophil
ETHE1|chr19:43510619:-	Composite	chr19:43510619-43511566	Eosinophil
ZNF888|chr19:52913151:-	Composite	chr19:52913151-52915322	Eosinophil
OSCAR|chr19:54099788:-	Skipped	chr19:54099788-54099980	Eosinophil
RABL2A|chr2:113639352:+	Skipped	chr2:113637850-113639352	Eosinophil
CIR1|chr2:174362708:-	Skipped	chr2:174362708-174370014	Eosinophil
CALCRL|chr2:187426347:-	Skipped	chr2:187426347-187428889	Eosinophil
GIGYF2|chr2:232739028:+	Skipped	chr2:232735753-232739028	Eosinophil
SIRPA|chr20:1918352:+	Composite	chr20:1915099-1918352	Eosinophil
ITCH|chr20:34495113:+	Composite	chr20:34492501-34495113	Eosinophil
NCOA6|chr20:34745998:-	Composite	chr20:34745998-34746928	Eosinophil
TPD52L2|chr20:63881373:+	Composite	chr20:63875816-63881373	Eosinophil
ARPC4|chr3:9798901:+	Composite	chr3:9797659-9798901	Eosinophil
TMEM39A|chr3:119445256:-	Composite	chr3:119445256-119447172	Eosinophil
NCK1|chr3:136930329:+	Composite	chr3:136927984-136930329	Eosinophil
YEATS2|chr3:183765802:+	Composite	chr3:183762097-183765802	Eosinophil
TMEM156|chr4:39027539:-	Skipped	chr4:39027539-39028597	Eosinophil
PDS5A|chr4:39914144:-	Composite	chr4:39914144-39917188	Eosinophil
WDFY3|chr4:84769722:-	Composite	chr4:84769722-84772929	Eosinophil
HEXB|chr5:74694820:+	Composite	chr5:74693639-74694820	Eosinophil
RAPGEF6|chr5:131563793:-	Skipped	chr5:131563793-131570454	Eosinophil
SQSTM1|chr5:179814959:+	Skipped	chr5:179812407-179814959	Eosinophil
KDM1B|chr6:18190446:+	Composite	chr6:18187792-18190446	Eosinophil
UBR2|chr6:42614224:+	Composite	chr6:42612171-42614224	Eosinophil
MRPS18A|chr6:43673150:-	Composite	chr6:43673150-43675271	Eosinophil
SNX14|chr6:85515908:-	Composite	chr6:85515908-85517875	Eosinophil
LATS1|chr6:149700654:-	Composite	chr6:149700654-149702266	Eosinophil
SLC12A9|chr7:100858434:+	Composite	chr7:100856868-100858434	Eosinophil
SRPK2|chr7:105302652:-	Skipped	chr7:105302652-105306571	Eosinophil
BMT2|chr7:112894255:-	Composite	chr7:112894255-112895739	Eosinophil
COPS5|chr8:67045315:-	Composite	chr8:67045315-67045960	Eosinophil
STAU2|chr8:73737333:-	Composite	chr8:73737333-73738349	Eosinophil
CYRIB|chr8:129867287:-	Composite	chr8:129867287-129871496	Eosinophil
UBAP1|chr9:34244928:+	Composite	chr9:34241185-34244928	Eosinophil
GCNT1|chr9:76463922:+	Skipped	chr9:76461300-76463922	Eosinophil
SASH3|chrX:129789664:+	Composite	chrX:129788431-129789664	Eosinophil
NBPF1|chr1:16602402:-	Skipped	chr1:16602402-16603324	HSC
ST7L|chr1:112571863:-	Skipped	chr1:112571863-112572446	HSC
HPS1|chr10:98441907:-	Skipped	chr10:98441907-98442957	HSC
CLEC7A|chr12:10120195:-	Composite	chr12:10120195-10123363	HSC
ZDHHC17|chr12:76812518:+	Composite	chr12:76809713-76812518	HSC
MYCBP2|chr13:77234578:-	Composite	chr13:77234578-77243160	HSC
TEP1|chr14:20400544:-	Composite	chr14:20400544-20401141	HSC
SEC14L1|chr17:77099227:+	Skipped	chr17:77099018-77099227	HSC
PIK3C3|chr18:42014860:+	Composite	chr18:42013442-42014860	HSC
PUM2|chr2:20257080:-	Composite	chr2:20257080-20258371	HSC
CEP68|chr2:65080539:+	Skipped	chr2:65080276-65080539	HSC
NBEAL1|chr2:203191335:+	Composite	chr2:203190292-203191335	HSC
DOCK10|chr2:224886565:-	Skipped	chr2:224886565-224893652	HSC
YEATS2|chr3:183759586:+	Composite	chr3:183758862-183759586	HSC
HAUS3|chr4:2237267:-	Composite	chr4:2237267-2239043	HSC
HERC3|chr4:88682355:+	Composite	chr4:88681159-88682355	HSC
PRDM5|chr4:120807402:-	Skipped	chr4:120807402-120808021	HSC
MTO1|chr6:73492842:+	Composite	chr6:73492234-73492842	HSC
CEP78|chr9:78251044:+	Composite	chr9:78248762-78251044	HSC
FGD3|chr9:93014614:+	Composite	chr9:93013852-93014614	HSC
PRDM2|chr1:13716574:+	Composite	chr1:13715541-13716574	Mast cell
ECE1|chr1:21225677:-	Composite	chr1:21225677-21227226	Mast cell
ST6GALNAC3|chr1:76421122:+	Composite	chr1:76412008-76421122	Mast cell
LMO4|chr1:87334004:+	Composite	chr1:87332013-87334004	Mast cell
MNDA|chr1:158835437:+	Skipped	chr1:158834254-158835437	Mast cell
NCF2|chr1:183583216:-	Composite	chr1:183583216-183586977	Mast cell
LPGAT1|chr1:211784786:-	Composite	chr1:211784786-211787727	Mast cell
WASHC2C|chr10:45773915:+	Composite	chr10:45773256-45773915	Mast cell
RASGRP2|chr11:64727677:-	Composite	chr11:64727677-64729042	Mast cell
KDM5A|chr12:357939:-	Composite	chr12:357939-363097	Mast cell
FGD4|chr12:32544769:+	Skipped	chr12:32540590-32544769	Mast cell
KNTC1|chr12:122559017:+	Composite	chr12:122557600-122559017	Mast cell
RFC3|chr13:33850784:+	Skipped	chr13:33846114-33850784	Mast cell
NUMB|chr14:73286191:-	Composite	chr14:73286191-73287314	Mast cell
SQOR|chr15:45663810:+	Composite	chr15:45661955-45663810	Mast cell
CRAMP1|chr16:1648912:+	Composite	chr16:1641139-1648912	Mast cell
XPO6|chr16:28114543:-	Composite	chr16:28114543-28117462	Mast cell
VPS35|chr16:46663687:-	Composite	chr16:46663687-46669052	Mast cell
CHD9|chr16:53281332:+	Skipped	chr16:53281090-53281332	Mast cell
CCDC47|chr17:63759746:-	Composite	chr17:63759746-63760979	Mast cell
PECAM1|chr17:64348728:-	Composite	chr17:64348728-64350433	Mast cell
ABHD3|chr18:21677363:-	Skipped	chr18:21677363-21682197	Mast cell
SAMHD1|chr20:36942965:-	Composite	chr20:36942965-36946804	Mast cell
VPS26C|chr21:37235873:-	Composite	chr21:37235873-37238609	Mast cell
GOLGA4|chr3:37291066:+	Composite	chr3:37289235-37291066	Mast cell
IQCB1|chr3:121810580:-	Skipped	chr3:121810580-121812184	Mast cell
GPR160|chr3:170039731:+	Composite	chr3:170038915-170039731	Mast cell
SLC30A5|chr5:69115165:+	Composite	chr5:69114420-69115165	Mast cell
MACROH2A1|chr5:135362816:-	Composite	chr5:135362816-135369603	Mast cell
CYFIP2|chr5:157300576:+	Composite	chr5:157296673-157300576	Mast cell
TBC1D7|chr6:13324115:-	Composite	chr6:13324115-13325174	Mast cell
BTN3A2|chr6:26374240:+	Composite	chr6:26373387-26374240	Mast cell
SLC17A5|chr6:73628858:-	Skipped	chr6:73628858-73629364	Mast cell
CRYBG1|chr6:106559810:+	Composite	chr6:106558486-106559810	Mast cell
VTA1|chr6:142206112:+	Composite	chr6:142203985-142206112	Mast cell
NCOA2|chr8:70145313:-	Composite	chr8:70145313-70148483	Mast cell
CLSTN1|chr1:9754250:-	Composite	chr1:9754250-9755309	Monocyte
BSDC1|chr1:32375515:-	Composite	chr1:32375515-32376741	Monocyte
LYST|chr1:235788153:-	Composite	chr1:235788153-235788845	Monocyte
KIF11|chr10:92608960:+	Composite	chr10:92607159-92608960	Monocyte
ACAT1|chr11:108131360:+	Composite	chr11:108129103-108131360	Monocyte
SPART|chr13:36333004:-	Composite	chr13:36333004-36335832	Monocyte
TPP2|chr13:102618235:+	Composite	chr13:102616396-102618235	Monocyte
TTC7B|chr14:90743757:-	Composite	chr14:90743757-90744922	Monocyte
AKAP13|chr15:85686639:+	Composite	chr15:85684741-85686639	Monocyte
CRAMP1|chr16:1653856:+	Composite	chr16:1653033-1653856	Monocyte
SMG1|chr16:18814895:-	Composite	chr16:18814895-18815281	Monocyte
PRMT7|chr16:68317863:+	Composite	chr16:68315897-68317863	Monocyte
RPS6KB1|chr17:59942728:+	Composite	chr17:59940836-59942728	Monocyte
MAPRE2|chr18:35071404:+	Composite	chr18:35070195-35071404	Monocyte
ELL|chr19:18448088:-	Composite	chr19:18448088-18450975	Monocyte
TFPI|chr2:187477776:-	Composite	chr2:187477776-187478803	Monocyte
PI4KA|chr22:20740131:-	Composite	chr22:20740131-20742355	Monocyte
PHC3|chr3:170146859:-	Composite	chr3:170146859-170149244	Monocyte
ELF2|chr4:139070453:-	Composite	chr4:139070453-139072003	Monocyte
SMAD5|chr5:136176502:+	Composite	chr5:136174376-136176502	Monocyte
AVL9|chr7:32570776:+	Composite	chr7:32570020-32570776	Monocyte
ABCA13|chr7:48208208:+	Composite	chr7:48198237-48208208	Monocyte
PAG1|chr8:81027721:-	Composite	chr8:81027721-81030089	Monocyte
PKN2|chr1:88826148:+	Composite	chr1:88824310-88826148	Myelocyte
NOTCH2|chr1:120003996:-	Composite	chr1:120003996-120005588	Myelocyte
NID1|chr1:236031108:-	Composite	chr1:236031108-236032652	Myelocyte
BTAF1|chr10:92002884:+	Composite	chr10:91997603-92002884	Myelocyte
C1RL|chr12:7098296:-	Skipped	chr12:7098296-7099499	Myelocyte
BAZ2A|chr12:56608729:-	Composite	chr12:56608729-56609946	Myelocyte
DGLUCY|chr14:91162617:+	Composite	chr14:91160266-91162617	Myelocyte
SSH2|chr17:29921736:-	Skipped	chr17:29921736-29925555	Myelocyte
NUP85|chr17:75227311:+	Skipped	chr17:75226745-75227311	Myelocyte
LOC102724023|chr21:5120639:-	Skipped	chr21:5120639-5121111	Myelocyte
MAPK1|chr22:21805481:-	Composite	chr22:21805481-21806039	Myelocyte
TMEM165|chr4:55412955:+	Composite	chr4:55411614-55412955	Myelocyte
KIAA1109|chr4:122332293:+	Composite	chr4:122331326-122332293	Myelocyte
ARHGAP18|chr6:129637342:-	Composite	chr6:129637342-129638629	Myelocyte
SYNE1|chr6:152433531:-	Composite	chr6:152433531-152433945	Myelocyte
AHR|chr7:17327265:+	Composite	chr7:17322501-17327265	Myelocyte
SORBS3|chr8:22563233:+	Composite	chr8:22561865-22563233	Myelocyte
ADAM28|chr8:24305263:+	Composite	chr8:24299974-24305263	Myelocyte
COQ4|chr9:128330089:+	Composite	chr9:128325779-128330089	Myelocyte
HNRNPR|chr1:23324698:-	Composite	chr1:23324698-23333631	PMN
PUM1|chr1:30961355:-	Composite	chr1:30961355-30964910	PMN
YARS1|chr1:32785547:-	Composite	chr1:32785547-32786447	PMN
MACF1|chr1:39303707:+	Composite	chr1:39302924-39303707	PMN
SCP2|chr1:52957477:+	Composite	chr1:52954740-52957477	PMN
ANKRD13C|chr1:70319674:-	Skipped	chr1:70319674-70322990	PMN
ST7L|chr1:112554725:-	Composite	chr1:112554725-112556018	PMN
PEX11B|chr1:145915616:-	Composite	chr1:145915616-145917018	PMN
CHD1L|chr1:147175829:+	Composite	chr1:147174424-147175829	PMN
VPS45|chr1:150101589:+	Skipped	chr1:150098850-150101589	PMN
CCT3|chr1:156332474:-	Skipped	chr1:156332474-156333284	PMN
TMCO1|chr1:165740369:-	Composite	chr1:165740369-165743311	PMN
TOR3A|chr1:179086702:+	Composite	chr1:179085628-179086702	PMN
LGALS8|chr1:236538098:+	Composite	chr1:236537497-236538098	PMN
SCCPDH|chr1:246730914:+	Composite	chr1:246726892-246730914	PMN
STAM|chr10:17675359:+	Composite	chr10:17672975-17675359	PMN
ADK|chr10:74244109:+	Skipped	chr10:74242738-74244109	PMN
STN1|chr10:103914356:-	Composite	chr10:103914356-103917656	PMN
INPP5F|chr10:119752908:+	Composite	chr10:119751076-119752908	PMN
TMEM9B|chr11:8960847:-	Composite	chr11:8960847-8962183	PMN
TTC17|chr11:43418906:+	Composite	chr11:43414590-43418906	PMN
EXT2|chr11:44117746:+	Skipped	chr11:44115901-44117746	PMN
NUP160|chr11:47804624:-	Composite	chr11:47804624-47806312	PMN
CCS|chr11:66594813:+	Composite	chr11:66593642-66594813	PMN
UNC93B1|chr11:67992634:-	Composite	chr11:67992634-67993794	PMN
CCDC82|chr11:96360362:-	Composite	chr11:96360362-96365150	PMN
DLAT|chr11:112035779:+	Composite	chr11:112033404-112035779	PMN
STRAP|chr12:15891975:+	Composite	chr12:15890597-15891975	PMN
ETNK1|chr12:22682477:+	Composite	chr12:22673500-22682477	PMN
SARNP|chr12:55787731:-	Composite	chr12:55787731-55789143	PMN
ATXN2|chr12:111482178:-	Composite	chr12:111482178-111485331	PMN
RBM19|chr12:113953043:-	Skipped	chr12:113953043-113953460	PMN
SAP18|chr13:21141989:+	Composite	chr13:21140886-21141989	PMN
NHLRC3|chr13:39041335:+	Composite	chr13:39039564-39041335	PMN
SETDB2|chr13:49454068:+	Composite	chr13:49451553-49454068	PMN
RNASEH2B|chr13:50960405:+	Skipped	chr13:50959474-50960405	PMN
MYCBP2|chr13:77207999:-	Composite	chr13:77207999-77211320	PMN
DHRS1|chr14:24293945:-	Composite	chr14:24293945-24296588	PMN
SCFD1|chr14:30632071:+	Composite	chr14:30630477-30632071	PMN
NEMF|chr14:49839244:-	Composite	chr14:49839244-49840866	PMN
PPP2R5C|chr14:101839073:+	Skipped	chr14:101836169-101839073	PMN
PDIA3|chr15:43760419:+	Composite	chr15:43756649-43760419	PMN
DMXL2|chr15:51515445:-	Composite	chr15:51515445-51517167	PMN
SLTM|chr15:58907688:-	Composite	chr15:58907688-58912610	PMN
TBC1D2B|chr15:78002179:-	Composite	chr15:78002179-78003490	PMN
LUC7L|chr16:192462:-	Composite	chr16:192462-193015	PMN
LDAF1|chr16:21162571:+	Composite	chr16:21161085-21162571	PMN
RABEP1|chr17:5343273:+	Composite	chr17:5338019-5343273	PMN
NUP88|chr17:5393398:-	Skipped	chr17:5393398-5394217	PMN
SPECC1|chr17:20115829:+	Composite	chr17:20110427-20115829	PMN
MSI2|chr17:57618096:+	Composite	chr17:57615970-57618096	PMN
CLTC|chr17:59684815:+	Composite	chr17:59683875-59684815	PMN
SRP68|chr17:76066627:-	Composite	chr17:76066627-76067330	PMN
USP36|chr17:78821402:-	Composite	chr17:78821402-78822004	PMN
TPGS2|chr18:36800629:-	Composite	chr18:36800629-36805502	PMN
PIK3C3|chr18:42053488:+	Skipped	chr18:42049868-42053488	PMN
HAUS1|chr18:46106741:+	Composite	chr18:46105194-46106741	PMN
GNA15|chr19:3153272:+	Composite	chr19:3151707-3153272	PMN
ZNF557|chr19:7071959:+	Composite	chr19:7070562-7071959	PMN
INSR|chr19:7161540:-	Composite	chr19:7161540-7163199	PMN
ELAVL1|chr19:7987676:-	Composite	chr19:7987676-7991831	PMN
CPSF3|chr2:9431532:+	Composite	chr2:9430752-9431532	PMN
SMC6|chr2:17728921:-	Composite	chr2:17728921-17731139	PMN
TTC7A|chr2:47000109:+	Composite	chr2:46995136-47000109	PMN
USP34|chr2:61269007:-	Composite	chr2:61269007-61278285	PMN
FAM136A|chr2:70299594:-	Composite	chr2:70299594-70300980	PMN
USP39|chr2:85641948:+	Composite	chr2:85640976-85641948	PMN
RANBP2|chr2:108741487:+	Composite	chr2:108740489-108741487	PMN
SMPD4|chr2:130171112:-	Composite	chr2:130171112-130172500	PMN
NOP58|chr2:202294033:+	Composite	chr2:202292777-202294033	PMN
DOCK10|chr2:224767069:-	Composite	chr2:224767069-224770349	PMN
DOCK10|chr2:224914029:-	Composite	chr2:224914029-224916784	PMN
ABHD12|chr20:25322536:-	Composite	chr20:25322536-25323430	PMN
CDK5RAP1|chr20:33389735:-	Composite	chr20:33389735-33392242	PMN
RPRD1B|chr20:38076790:+	Skipped	chr20:38070225-38076790	PMN
L3MBTL1|chr20:43520801:+	Skipped	chr20:43518607-43520801	PMN
ARFGEF2|chr20:49005777:+	Composite	chr20:49005070-49005777	PMN
DGCR2|chr22:19052491:-	Skipped	chr22:19052491-19052605	PMN
NUP210|chr3:13367130:-	Composite	chr3:13367130-13372032	PMN
LSM3|chr3:14184479:+	Composite	chr3:14183937-14184479	PMN
NGLY1|chr3:25734913:-	Composite	chr3:25734913-25736149	PMN
CNOT10|chr3:32737169:+	Composite	chr3:32734800-32737169	PMN
SETD2|chr3:47084588:-	Composite	chr3:47084588-47086314	PMN
KIF9|chr3:47234396:-	Composite	chr3:47234396-47235617	PMN
ARIH2|chr3:48936453:+	Skipped	chr3:48933566-48936453	PMN
QRICH1|chr3:49045422:-	Composite	chr3:49045422-49046579	PMN
RBM6|chr3:49974663:+	Composite	chr3:49972059-49974663	PMN
CCDC66|chr3:56570605:+	Skipped	chr3:56569313-56570605	PMN
TASOR|chr3:56625672:-	Composite	chr3:56625672-56627145	PMN
ARHGEF3|chr3:56752064:-	Composite	chr3:56752064-56753566	PMN
ARF4|chr3:57582405:-	Composite	chr3:57582405-57584007	PMN
FLNB|chr3:58083244:+	Composite	chr3:58081629-58083244	PMN
POGLUT1|chr3:119492079:+	Skipped	chr3:119491763-119492079	PMN
SNX4|chr3:125463097:-	Composite	chr3:125463097-125469519	PMN
SLC41A3|chr3:126060059:-	Skipped	chr3:126060059-126060391	PMN
DHX36|chr3:154298499:-	Composite	chr3:154298499-154299925	PMN
LSG1|chr3:194657986:-	Composite	chr3:194657986-194659133	PMN
TFRC|chr3:196059607:-	Composite	chr3:196059607-196060247	PMN
CD38|chr4:15831492:+	Composite	chr4:15824881-15831492	PMN
SLC30A9|chr4:42008017:+	Composite	chr4:42001616-42008017	PMN
TEC|chr4:48223315:-	Composite	chr4:48223315-48228659	PMN
OCIAD1|chr4:48849889:+	Composite	chr4:48848399-48849889	PMN
CENPC|chr4:67498931:-	Composite	chr4:67498931-67505284	PMN
RUFY3|chr4:70774466:+	Composite	chr4:70773511-70774466	PMN
MRPL1|chr4:77879440:+	Skipped	chr4:77878599-77879440	PMN
SEC31A|chr4:82824938:-	Composite	chr4:82824938-82827632	PMN
RAP1GDS1|chr4:98396908:+	Skipped	chr4:98392752-98396908	PMN
DROSHA|chr5:31498068:-	Composite	chr5:31498068-31504635	PMN
SLC38A9|chr5:55686599:-	Skipped	chr5:55686599-55687020	PMN
ANKRA2|chr5:73562010:-	Composite	chr5:73562010-73562985	PMN
ARSB|chr5:78879825:-	Skipped	chr5:78879825-78885128	PMN
ZCCHC10|chr5:133005294:-	Composite	chr5:133005294-133006920	PMN
FAM13B|chr5:137942682:-	Composite	chr5:137942682-137943038	PMN
HSPA9|chr5:138564097:-	Composite	chr5:138564097-138566718	PMN
PFDN1|chr5:140272650:-	Composite	chr5:140272650-140281533	PMN
HARS2|chr5:140693061:+	Composite	chr5:140691795-140693061	PMN
TTC1|chr5:160058760:+	Composite	chr5:160051129-160058760	PMN
NSD1|chr5:177150526:+	Skipped	chr5:177150155-177150526	PMN
JARID2|chr6:15378791:+	Composite	chr6:15374117-15378791	PMN
MMUT|chr6:49452316:-	Composite	chr6:49452316-49453756	PMN
COX7A2|chr6:75239109:-	Composite	chr6:75239109-75240385	PMN
SEC63|chr6:107927228:-	Composite	chr6:107927228-107929514	PMN
GTF3C6|chr6:110961475:+	Composite	chr6:110960572-110961475	PMN
TMEM242|chr6:157320980:-	Composite	chr6:157320980-157322805	PMN
POLD2|chr7:44118683:-	Skipped	chr7:44118683-44118876	PMN
VOPP1|chr7:55482489:-	Composite	chr7:55482489-55492418	PMN
SUMF2|chr7:56072578:+	Composite	chr7:56068482-56072578	PMN
BAZ1B|chr7:73473645:-	Composite	chr7:73473645-73478569	PMN
TMEM243|chr7:87213775:-	Composite	chr7:87213775-87219718	PMN
CDK6|chr7:92770337:-	Composite	chr7:92770337-92774831	PMN
CUL1|chr7:148737119:+	Composite	chr7:148729962-148737119	PMN
RBM33|chr7:155706211:+	Composite	chr7:155700773-155706211	PMN
HGSNAT|chr8:43159844:+	Skipped	chr8:43159728-43159844	PMN
WWP1|chr8:86438138:+	Composite	chr8:86435633-86438138	PMN
MTDH|chr8:97708573:+	Composite	chr8:97706626-97708573	PMN
SMARCA2|chr9:2133266:+	Composite	chr9:2123719-2133266	PMN
UBQLN1|chr9:83673579:-	Composite	chr9:83673579-83677961	PMN
PSMB7|chr9:124403631:-	Composite	chr9:124403631-124405432	PMN
URM1|chr9:128379847:+	Composite	chr9:128378036-128379847	PMN
NUP188|chr9:128997091:+	Composite	chr9:128995319-128997091	PMN
ABL1|chr9:130881898:+	Composite	chr9:130880500-130881898	PMN
SETX|chr9:132278438:-	Composite	chr9:132278438-132281574	PMN
PMPCA|chr9:136420951:+	Composite	chr9:136419044-136420951	PMN
HDAC8|chrX:72562221:-	Skipped	chrX:72562221-72562474	PMN
SAMD8|chr10:75152051:+	Composite	chr10:75150514-75152051	Promyelocyte
IRAK3|chr12:66233372:+	Composite	chr12:66228252-66233372	Promyelocyte
SULT1A2|chr16:28594068:-	Composite	chr16:28594068-28595464	Promyelocyte
DYM|chr18:49268943:-	Composite	chr18:49268943-49272303	Promyelocyte
STAMBP|chr2:73859722:+	Composite	chr2:73859254-73859722	Promyelocyte
SP110|chr2:230196537:-	Composite	chr2:230196537-230200965	Promyelocyte
ZNFX1|chr20:49261248:-	Composite	chr20:49261248-49263483	Promyelocyte
ABHD10|chr3:111985072:+	Composite	chr3:111981784-111985072	Promyelocyte
UBE2B|chr5:134376368:+	Composite	chr5:134374383-134376368	Promyelocyte
RIPOR2|chr6:24818881:-	Composite	chr6:24818881-24825428	Promyelocyte
HIP1|chr7:75549662:-	Composite	chr7:75549662-75553589	Promyelocyte
TRIM4|chr7:99900501:-	Skipped	chr7:99900501-99902174	Promyelocyte
TNPO3|chr7:128992225:-	Composite	chr7:128992225-128993914	Promyelocyte
C8orf44-SGK3|chr8:66685559:+	Skipped	chr8:66685381-66685559	Promyelocyte
DENND1A|chr9:123569343:-	Skipped	chr9:123569343-123569595	Promyelocyte
ACOT11|chr1:54599201:+	Composite	chr1:54597259-54599201	pDC
SRGAP2C|chr1:121328924:+	Composite	chr1:121324478-121328924	pDC
GON4L|chr1:155815339:-	Composite	chr1:155815339-155815900	pDC
CD46|chr1:207792310:+	Composite	chr1:207790253-207792310	pDC
LYST|chr1:235699066:-	Composite	chr1:235699066-235702977	pDC
SORBS1|chr10:95343272:-	Composite	chr10:95343272-95346452	pDC
BLNK|chr10:96222836:-	Composite	chr10:96222836-96223989	pDC
PPM1H|chr12:62800328:-	Composite	chr12:62800328-62802160	pDC
SSH1|chr12:108794936:-	Composite	chr12:108794936-108799200	pDC
RAB27A|chr15:55217691:-	Composite	chr15:55217691-55224012	pDC
CSNK1G1|chr15:64246652:-	Composite	chr15:64246652-64251581	pDC
DPY19L3|chr19:32432705:+	Skipped	chr19:32427997-32432705	pDC
WDPCP|chr2:63568410:-	Composite	chr2:63568410-63571626	pDC
PANK2|chr20:3913500:+	Composite	chr20:3912458-3913500	pDC
ARFGEF2|chr20:48996308:+	Composite	chr20:48995783-48996308	pDC
ZNF445|chr3:44453076:-	Composite	chr3:44453076-44455696	pDC
SCARB2|chr4:76179029:-	Composite	chr4:76179029-76179705	pDC
RICTOR|chr5:38966787:-	Composite	chr5:38966787-38967227	pDC
APC|chr5:112790258:+	Composite	chr5:112780790-112790258	pDC
ANKHD1|chr5:140478097:+	Composite	chr5:140472239-140478097	pDC
KDM4C|chr9:6794973:+	Composite	chr9:6792972-6794973	pDC
HSDL2|chr9:112415185:+	Skipped	chr9:112411988-112415185	pDC
