# Supplementary material for: InPACT: a computational method for accurate characterization of intronic polyadenylation from RNA sequencing data
Source: Nat Commun. 2024 Mar 22;15:2583. doi: 10.1038/s41467-024-46875-8 (PMC10960005; doi:10.1038/s41467-024-46875-8)
Supplement: Supplementary file 8 — Supplementary Data 6 [file 41467_2024_46875_MOESM8_ESM.xlsx]

## Sheet: Supplementary Data 6
Supplementary Data 6. The primer sequences for 3'-RACE experiments in HEK293 cells.
Primer Name	Sequence
ATPAF1-Outer	GCATTCCAGGCAAGGTGATT
ATPAF1-Inner	ATCGAATTCCAGTCCTGTCCAACAGTAAG
SARS1-Outer	CTGAGACTACAGGCGCAATG
SARS1-Inner	GCGCGAATTCTTGGCGATAGTCTGTAATTGT
PCGF5-Outer	ATGTCCTGAAGCCACCTGAA
PCGF5-Inner	GATGCCAGCACTCAGTTATC
PPP2R5C-Outer	AGGTGGCGTATGTTGCAGAA
PPP2R5C-Inner	GCGCGAATTCCATAGGAAGTCTTAAGGAAAGAG
CHRNA5-Outer	GAGGCAGAGGTTGCAGTGAG
CHRNA5-Inner	GCGCGAATTCCATGTATTATTCTGAACCAACTT
ZNF771-Outer	GGCTGGAGACATCAACAGTG
ZNF771-Inner	CGCGAATTCTCCAGCCTCTGTCACATCTTG
TERF2-Outer	CAGGAGAGGCAGTGAACACA
TERF2-Inner	GATTCTAGAGCTAGCGAATTCGTGAACACATCACCTGAAAGTCAGA
PIGL-Outer	CGTACTACGCCAGCAGGATT
PIGL-Inner	ATCGAATTCGGAACTCCACCTGTACTTGT
MMD-Outer	CAGAAGAGTTGCCATGGTCTG
MMD-Inner	CCGCGAATTCAGCCTATAAACAAAAAGTAATGTA
CEP89-Outer	AGGATGACCAGCTGCAGAGA
CEP89-Inner	ATCGAATTCCTCTGCTGATAGCTGGAGAC
ZNF749-Outer	TTGCGTTAGCATGGCTACCT
ZNF749-Inner	GATTCTAGAGCTAGCGAATTCAGTATGCCACTGGAGGCTATATGA
PHF20-Outer	AGCACGCAGAGTCCTTCTGT
PHF20-Inner	GCCGTGAGATCTTATTCAGG
CSNK1E-Outer	GACTGTCTAGCCAGCAAGATCTC
CSNK1E-Inner	GATTCTAGAGCTAGCGAATTCTGTCTAGCCAGCAAGATCTCTTTTC
LRRC61-Outer	TGAGATGCAGGTCGGAAGAG
LRRC61-Inner	ATCGAATTCCCTAACTTGGAGCATGTCAC
THOC2-Outer	CAAGCATCACCGCTGTCTAA
THOC2-Inner	CATGTTGTGGCATGTATCAG
3'-RACE Outer	TACCGTCGTTCCACTAGTGATTT
3'-RACE Inner	CGCGGATCCTCCACTAGTGATTTCACTATAGG
3'-RACE InnerT	GATCGCAGATCCTTCGCGGCCGCTCGTTCCACTAGTGATTTCACTATAGG
