# Supplementary material for: InPACT: a computational method for accurate characterization of intronic polyadenylation from RNA sequencing data
Source: Nat Commun. 2024 Mar 22;15:2583. doi: 10.1038/s41467-024-46875-8 (PMC10960005; doi:10.1038/s41467-024-46875-8)
Supplement: Supplementary file 9 — Supplementary Data 7 [file 41467_2024_46875_MOESM9_ESM.xlsx]

## Sheet: Supplementary Data 7
Supplementary Data 7. The primer sequences for 3'-RACE experiments in LPS-activated monocytes.
Primer Name	Sequence
ARHGAP24-Outer	CGCTTGAGGCTTGGTTAGTGTTGAC
ARHGAP24-Inner	GCGGAATTCTAGTGTTGACGCAGATAATG
PDCD6IP-Outer	GTACTGGTTCGTGGCCTGTT
PDCD6IP-Inner	GATTCTAGAGCTAGCGAATTCAGCCACAGCATTAGATTCTCATAGG
SDHD-Outer	TTGTTGGTCAGGCTGGTCTT
SDHD-Inner	GCGGAATTCGTGGTGTATGGGTTCTTTTAT
RALA-Outer	ACATCTGCTTGGCGAGTTGA
RALA-Inner	ATCGAATTCAACCAGCTCTCATGTGAACT
3'-RACE Outer	TACCGTCGTTCCACTAGTGATTT
3'-RACE Inner	CGCGGATCCTCCACTAGTGATTTCACTATAGG
3'-RACE InnerT	GATCGCAGATCCTTCGCGGCCGCTCGTTCCACTAGTGATTTCACTATAGG
