# Supplementary material for: InPACT: a computational method for accurate characterization of intronic polyadenylation from RNA sequencing data
Source: Nat Commun. 2024 Mar 22;15:2583. doi: 10.1038/s41467-024-46875-8 (PMC10960005; doi:10.1038/s41467-024-46875-8)
Supplement: Supplementary file 12 — Source data [file 41467_2024_46875_MOESM12_ESM.xlsx]

## Sheet: Figure 2c
Figure 2c

## Sheet: Figure 2d
Figure 2d

## Sheet: Figure 4h
Figure 4h

## Sheet: Supplementary Figure 6a
Supplementary Figure 6a

## Sheet: Supplementary Figure 6b
Supplementary Figure 6b

## Sheet: Supplementary Figure 6c
Supplementary Figure 6c

## Sheet: Supplementary Figure 6d
Supplementary Figure 6d

## Sheet: Supplementary Figure 6e
Supplementary Figure 6e

## Sheet: Supplementary Figure 6f
Supplementary Figure 6f

## Sheet: Supplementary Figure 6g
Supplementary Figure 6g

[truncated: 9 more sheets: Supplementary Figure 6h, Supplementary Figure 6i, Supplementary Figure 6j, Supplementary Figure 6k, Supplementary Figure 6l, Supplementary Figure 6m, Supplementary Figure 14a, Supplementary Figure 14b, Supplementary Figure 14c]
